# Supplementary material for: Associations between Diabetes and Quality of Life among Breast Cancer Survivors
Source: PLoS One. 2016 Jun 22;11(6):e0157791. doi: 10.1371/journal.pone.0157791 (PMC4917169; doi:10.1371/journal.pone.0157791)
Supplement: S1 Data — Raw data of the cross sectinal study on the associations between diabetes and quality of life among breast cancer survivors. (XLSX) [file pone.0157791.s001.xlsx]

## Sheet: Sheet1
areano	age	height	weight	bmi	marriage	reside	educate	work	occup	medins	comins	income	dtime	诊断年龄	t	n	m	treat	sur	radiothera	chemothera	drug	resection	relapse	transfer	hp	hl	hyperurice	dm1	dm2	chd	stroke	respirator	lgsi	arthritis	ex	b1	b2	b3	b4	b5	b6	b7	b8	b9	b10	b11	b12	b13
4	60.2931	150	60	26.6667	1	1	2	4	12	3	2	1	5	55	2	3	1	1	1	1	1	1	2	2	2	0	1	0	0	1	0	0	0	1	1	1	1	1	1	1	1	1	1	1	2	2	1	2	1
13	60.9562	162	70	26.6728	1	2	1	4	8	1	2	2	21	40	3	2	1	1	1	1	1	1	2	2	2	0	0	0	0	0	0	0	0	1	1	1	3	3	1	2	1	2	2	1	2	3	1	2	1
14	62	155	65	27.0552	1	1	2	4	10	3	2	1	3	59	2	3	1	1	1	1	1	1	2	2	2	0	1	0	0	0	0	0	1	1	0	1	3	2	2	1	1	2	2	2	2	2	1	2	2
1	69	160	74	28.9062	1	1	1	6	7	1	2	2	19	50	2	3	0	1	1	1	1	1	2	2	2	1	0	0	0	0	1	1	1	1	1	1	4	2	1	1	1	2	2	2	4	3	3	3	1
1	45	160	140	54.6875	1	3	2	6	10	1	2	1	7	38	0	3	1	1	1	1	1	1	2	2	2	0	1	0	0	0	0	0	0	1	0	1	2	2	2	3	1	1	1	2	2	4	2	2	2
8	45.6274	160	140	54.6875	1	3	2	6	10	1	2	1	7	39	0	3	1	1	1	1	1	1	2	2	2	0	1	0	0	0	0	0	0	1	0	1	2	2	2	3	1	1	1	2	2	4	2	2	2
34	56.7096	160	130	50.7812	1	3	2	6	8	1	0	2	9	48	3	3	0	1	1	1	1	1	2	2	2	0	0	0	0	0	0	0	0	0	0	1	2	1	1	1	1	1	1	2	2	2	2	2	2
31	57	164	128	47.5907	1	1	2	6	8	1	1	2	9	48	1	3	1	1	1	1	1	1	2	2	2	1	0	0	0	0	0	0	0	0	1	1	1	1	1	2	1	1	1	1	1	2	2	1	1
34	63.3699	160	85	33.2031	1	1	2	6	8	1	2	2	24	39	4	2	0	1	1	1	1	1	1	2	2	1	0	0	0	0	0	0	0	0	0	1	4	0	2	2	1	1	2	3	3	2	1	1	1
18	37.1918	153	52	22.2137	1	3	4	4	5	2	2	1	4	33	2	4	1	1	1	1	1	1	2	2	2	0	0	0	0	0	0	0	0	0	0	1	1	1	1	1	1	1	1	1	1	2	2	1	1
3	45.7836	163	50	18.8189	1	3	4	5	4	1	2	2	2	44	3	2	1	1	1	1	1	1	2	2	2	0	0	0	0	0	0	0	0	0	0	1	2	2	1	1	1	1	1	1	2	2	1	2	1
31	46	168	56	19.8413	1	3	3	6	6	2	1	2	4	42	2	3	1	1	1	1	1	1	2	2	2	0	0	0	0	0	0	0	0	0	1	1	1	1	1	1	1	1	1	1	1	1	2	1	1
34	47.3671	164	55	20.4491	1	2	5	5	4	1	2	2	4	43	2	4	1	1	1	1	1	1	2	2	2	0	0	0	0	0	0	0	0	0	1	1	2	2	1	1	1	1	1	2	2	2	1	2	2
6	48	165	60	22.0386	1	3	4	1	5	4	2	2	4	44	1	4	1	1	1	1	1	1	2	2	2	0	0	0	0	0	0	0	0	0	0	1	2	1	1	1	1	1	1	1	1	1	1	1	1
6	48	170	67	23.1834	1	3	3	1	8	1	2	1	2	46	3	4	1	1	1	1	1	1	2	2	2	1	0	0	0	0	0	0	0	1	0	1	2	1	1	1	1	2	2	1	2	2	1	2	1
30	49	166	66	23.9512	1	3	3	3	7	1	0	1	1	48	2	4	0	1	1	1	1	1	2	2	2	0	0	0	0	0	0	0	0	0	1	1	3	3	2	4	1	2	2	1	0	3	2	2	2
30	54	153	50	21.3593	1	1	4	6	5	1	2	2	8	46	3	4	1	1	1	1	1	1	1	2	2	0	0	0	0	0	0	0	0	0	0	1	3	1	1	1	1	1	1	1	1	2	1	1	1
30	54	163	59	22.2063	1	3	3	6	8	1	0	2	8	46	1	3	0	1	1	1	1	1	0	2	2	0	0	0	0	0	0	0	0	0	0	1	1	1	1	1	1	1	1	2	2	1	1	2	1
12	54.9534	153	45	19.2234	1	3	3	6	8	1	2	2	4	51	3	2	1	1	1	1	1	1	1	2	2	1	1	0	0	0	0	0	0	0	0	1	3	1	1	2	1	1	1	1	2	2	2	2	1
6	55	165	60	22.0386	1	1	3	6	7	1	2	2	16	39	1	4	1	1	1	1	1	1	1	2	2	0	0	0	0	0	1	0	0	0	0	1	1	1	1	1	1	1	1	1	1	1	1	1	1
11	55	158	61	24.4352	1	1	3	5	8	1	2	2	7	48	3	2	1	1	1	1	1	1	1	2	2	1	0	0	0	0	0	0	0	0	0	1	1	1	1	1	1	1	1	1	2	2	1	1	1
3	55.2904	158	55	22.0317	1	3	3	6	0	1	2	2	10	45	4	1	0	1	1	1	1	1	2	1	1	0	0	0	0	0	0	0	0	1	1	2	3	3	3	2	1	2	2	2	2	2	3	1	1
34	57.2055	160	50	19.5312	1	3	3	4	5	1	2	2	1	56	4	2	1	1	1	1	1	1	2	2	2	0	0	0	0	0	0	0	0	0	0	1	4	2	2	2	2	4	4	2	3	3	2	2	2
5	59	168	65	23.03	1	1	3	6	8	1	2	2	4	55	1	3	1	1	1	1	1	1	2	2	2	0	1	0	0	0	1	0	0	0	0	1	2	1	1	1	1	1	1	1	1	2	4	1	1
6	60	166	60	21.7738	1	1	3	6	7	1	2	2	7	53	3	2	1	1	1	1	1	1	2	2	2	0	0	0	0	0	0	0	0	0	1	1	4	2	2	2	1	4	2	1	2	2	1	2	1
34	60.2931	158	62	24.8358	1	3	3	6	8	1	2	2	9	51	4	2	1	1	1	1	1	1	2	2	2	0	1	0	0	0	0	0	0	1	1	1	4	3	2	2	1	3	2	1	2	2	2	1	1
3	51.4548	160	65	25.3906	1	3	3	6	0	1	1	2	1	50	2	3	1	1	1	1	1	1	2	2	2	0	0	0	0	0	0	0	0	0	0	1	2	2	1	1	1	1	1	1	2	2	1	1	1
34	58.2055	158	65	26.0375	1	1	4	6	2	1	2	2	19	39	2	4	1	1	1	1	1	1	2	2	2	0	0	1	0	0	0	0	1	1	1	1	4	2	1	2	1	1	1	2	2	3	2	2	1
34	58.3726	163	70	26.3465	1	1	3	6	7	1	0	2	14	44	3	3	0	1	1	1	1	1	0	2	2	1	0	0	0	0	0	0	0	0	0	1	2	1	1	1	1	1	1	1	2	2	2	2	2
34	68.8849	161	65	25.0762	1	1	3	6	2	1	2	2	11	58	4	2	1	1	1	1	1	1	2	2	2	1	1	0	0	0	1	0	0	1	1	1	2	2	2	2	2	2	2	1	1	2	1	1	1
3	58.5425	160	90	35.1562	1	3	3	6	0	1	2	2	10	49	2	3	1	1	1	1	1	1	2	2	2	1	1	0	0	1	1	0	1	0	1	1	2	2	3	2	2	1	1	2	2	2	1	4	2
31	61	160	100	39.0625	1	1	3	5	8	1	2	2	15	46	1	3	1	1	1	1	1	1	2	1	2	0	0	0	0	0	1	0	0	1	0	1	2	2	1	1	1	1	1	1	1	2	2	1	1
5	59	156	59	24.2439	4	2	2	6	8	1	0	2	20	39	4	0	0	1	1	1	1	1	0	1	2	0	1	1	0	0	0	0	0	0	1	1	4	4	4	1	1	1	1	0	2	2	1	2	1
1	61	160	52	20.3125	3	4	2	6	8	1	2	2	17	44	2	4	1	1	1	1	1	1	2	2	2	1	0	0	0	0	1	0	0	1	1	2	3	3	1	1	1	4	4	1	1	4	4	2	2
1	64	162	63	24.0055	3	2	2	6	1	1	0	2	7	57	3	2	0	1	1	1	1	1	2	2	2	0	1	1	0	0	0	0	0	1	1	1	2	1	1	1	1	1	1	1	2	2	2	2	1
8	64.463	162	63	24.0055	3	2	2	6	1	1	0	2	7	57	3	2	0	1	1	1	1	1	2	2	2	0	1	1	0	0	0	0	0	1	1	1	2	1	1	1	1	1	1	1	2	2	2	2	1
5	31	157	45	18.2563	2	2	5	4	12	2	2	1	7	24	3	4	1	1	1	1	1	1	2	2	2	0	0	0	0	0	0	0	0	0	0	1	2	2	1	1	1	1	1	2	1	3	1	2	1
20	55	167	51	18.2868	3	4	3	6	7	1	1	2	7	48	2	4	1	1	1	1	1	1	2	2	2	0	0	0	0	0	0	0	0	1	0	1	3	2	2	1	1	2	2	2	2	2	2	2	2
30	56	163	45	16.937	3	4	3	6	8	2	0	2	7	49	3	4	0	1	1	1	1	1	2	2	2	0	0	0	0	0	0	0	0	1	1	2	4	4	3	4	1	3	3	4	2	4	3	0	2
20	51	162	60	22.8624	3	2	5	5	4	1	2	2	6	45	4	4	1	1	1	1	1	1	1	2	2	0	1	0	0	0	0	0	0	1	1	1	2	1	1	1	1	2	2	2	2	2	1	2	1
5	52	160	55	21.4844	4	2	3	6	8	1	2	2	16	36	4	2	1	1	1	1	1	1	2	1	1	0	1	0	0	0	0	0	0	1	1	1	2	2	1	2	1	1	2	2	2	3	1	2	1
7	57.7918	153	52	22.2137	3	4	3	6	7	1	2	2	2	56	1	3	1	1	1	1	1	1	2	1	1	0	1	1	0	0	1	0	1	0	0	1	4	4	2	4	1	3	3	3	2	3	2	3	3
15	45	163	69	25.9701	4	2	3	3	7	1	3	2	2	43	2	3	1	1	1	1	1	1	2	2	2	0	0	0	0	0	0	0	0	0	0	1	2	2	1	1	1	1	1	1	1	3	1	2	1
6	60	168	75	26.5731	3	4	3	6	8	1	2	2	11	49	1	4	1	1	1	1	1	1	2	2	2	1	0	0	0	0	1	1	0	1	1	1	1	2	2	1	1	1	1	1	2	2	2	1	1
11	63	162	70	26.6728	3	4	3	6	2	1	2	2	5	58	1	4	0	1	1	1	1	1	2	2	2	1	0	0	0	0	0	0	0	0	0	1	2	2	1	1	1	1	1	1	4	1	2	1	1
3	63.1288	161	68	26.2336	3	4	3	6	2	1	2	2	6	57	2	4	1	1	1	1	1	1	2	1	2	0	1	0	0	0	0	0	0	1	0	1	2	2	1	2	1	1	2	2	2	3	2	2	1
4	43.7836	172	53	17.9151	1	1	2	4	12	3	2	1	8	36	2	4	2	1	1	1	1	1	1	1	1	0	0	0	0	0	0	0	0	0	0	1	2	1	1	2	1	1	2	2	1	2	1	2	2
18	36.611	162	62	23.6244	1	3	1	4	10	3	2	1	8	29	1	1	2	1	1	1	1	1	1	2	2	0	0	0	0	0	0	0	0	0	0	1	1	1	1	1	1	1	1	1	1	1	2	2	1
15	39	162	55	20.9572	1	3	2	3	8	1	2	1	3	36	2	4	2	1	1	1	1	1	2	1	1	0	0	0	0	0	0	0	0	0	0	1	3	3	2	2	1	2	2	2	3	4	2	3	2
14	46	162	54	20.5761	1	3	2	4	10	3	2	1	10	36	5	2	2	1	1	1	1	1	2	1	1	0	1	0	0	0	0	0	0	1	1	1	4	3	2	1	1	2	2	2	1	2	1	1	1
3	47.1178	150	55	24.4444	1	1	2	4	12	1	2	1	0	47	1	2	2	1	1	1	1	1	2	1	1	0	0	0	0	0	0	0	0	0	0	1	2	2	2	2	1	2	2	1	1	2	1	1	1
5	48	165	62	22.7732	1	3	2	5	8	1	2	2	1	47	3	2	2	1	1	1	1	1	2	2	2	0	0	0	0	0	0	0	0	1	0	1	2	2	1	2	1	1	2	2	2	2	1	2	1
34	50.8712	151	56	24.5603	1	3	2	5	8	1	2	2	5	46	2	2	2	1	1	1	1	1	2	2	2	0	1	0	0	0	0	0	0	0	0	1	4	3	2	1	1	1	2	1	2	2	1	2	1
4	51.2877	157	61	24.7475	1	3	2	4	10	2	2	2	4	47	4	4	2	1	1	1	1	1	2	1	1	1	1	0	0	0	0	0	0	1	0	2	2	2	1	1	1	1	1	1	2	4	1	2	1
7	53.4548	163	63	23.7118	1	1	2	4	10	3	2	2	2	51	1	2	2	1	1	1	1	1	2	2	2	0	0	0	0	0	0	0	0	0	0	1	2	1	1	1	1	1	1	1	2	2	1	1	1
12	54	157	57	23.1247	1	3	1	6	12	1	2	2	5	49	2	4	2	1	1	1	1	1	2	2	1	0	0	0	0	0	0	0	1	1	0	2	1	1	1	1	1	1	1	2	1	1	1	1	1
1	54	164	58	21.5645	1	3	2	3	8	1	2	2	7	47	2	4	2	1	1	1	1	1	2	2	2	0	0	0	0	0	0	0	0	1	1	1	4	2	1	1	1	2	1	2	2	3	1	2	1
4	62.2931	158	50	20.0288	1	1	2	4	6	2	1	1	9	53	2	1	2	1	1	1	1	1	2	1	1	0	0	0	0	0	0	0	0	1	0	1	2	1	1	1	1	1	1	1	1	1	1	1	1
1	64	156	60	24.6548	1	3	2	6	10	3	2	1	9	55	1	1	2	1	1	1	1	1	1	1	1	1	0	0	0	0	0	0	0	1	1	2	2	2	2	2	1	1	1	2	2	2	2	3	2
8	64.8822	156	60	24.6548	1	3	2	6	10	3	2	1	9	56	1	1	2	1	1	1	1	1	1	1	1	1	0	0	0	0	0	0	0	1	1	2	2	2	2	2	1	1	1	2	2	2	2	3	2
32	34	158	65	26.0375	1	1	2	4	12	3	2	1	1	33	2	2	2	1	1	1	1	1	2	2	0	0	0	0	0	0	0	0	0	0	0	2	3	2	1	4	2	1	2	2	2	3	2	2	1
6	57	158	64	25.6369	1	1	2	2	2	1	1	2	3	54	1	1	2	1	1	1	1	1	2	2	2	0	0	0	0	0	1	0	0	1	0	1	3	2	1	1	1	1	1	2	2	2	2	1	1
34	57.2904	165	75	27.5482	1	1	2	5	8	1	2	2	10	47	4	2	2	1	1	1	1	1	1	2	2	1	1	0	0	0	0	0	0	1	0	1	4	3	2	1	1	2	2	1	1	1	1	1	1
3	58.0384	158	67	26.8386	1	1	2	6	8	1	2	2	10	48	3	1	2	1	1	1	1	1	2	2	2	0	1	0	1	0	0	0	0	0	0	2	2	2	1	1	1	1	1	1	1	1	1	1	1
3	60.0411	164	72	26.7698	1	1	2	6	8	1	2	2	2	58	2	1	2	1	1	1	1	1	2	2	2	0	0	0	0	0	0	0	0	0	0	1	1	1	1	2	1	1	1	1	1	1	1	1	1
12	65	163	71	26.7229	1	3	1	4	0	6	2	1	2	63	2	1	2	1	1	1	1	1	1	2	2	0	0	0	0	0	0	0	0	0	0	2	2	1	1	2	1	1	1	1	2	2	1	1	1
14	65	150	59	26.2222	1	1	2	6	8	1	2	1	12	53	1	1	2	1	1	1	1	1	2	2	1	0	0	0	0	0	0	0	0	0	1	1	2	2	2	2	1	2	2	1	2	2	1	1	1
5	68	157	69	27.993	1	3	2	6	5	1	2	2	4	64	3	3	2	1	1	1	1	1	2	2	2	0	1	1	0	0	0	1	0	0	0	1	2	1	1	1	1	1	1	2	1	1	1	1	1
34	71.6356	160	65	25.3906	1	1	2	6	8	1	2	2	24	48	1	3	2	1	1	1	1	1	2	2	2	1	0	0	0	0	1	0	0	0	1	1	2	2	1	1	1	1	1	1	1	2	1	1	1
5	53	158	44	17.6254	1	3	3	5	0	1	2	2	4	49	5	1	2	1	1	1	1	1	1	1	2	0	0	0	0	0	0	0	0	0	0	1	3	2	1	1	1	1	1	2	2	1	1	1	1
20	45	170	68	23.5294	1	3	4	5	4	1	2	1	3	42	2	2	2	1	1	1	1	1	2	2	2	0	0	0	0	0	0	0	0	1	0	1	3	2	1	2	1	2	2	2	2	2	2	2	1
13	47.8712	160	60	23.4375	1	1	4	3	8	1	2	2	6	42	1	2	2	1	1	1	1	1	2	2	2	1	1	1	1	0	1	0	0	1	0	1	2	2	1	2	1	2	2	2	2	3	2	3	2
1	49	160	60	23.4375	1	3	3	6	7	1	1	1	2	47	1	2	2	1	1	1	1	1	2	2	2	0	0	0	0	0	0	0	0	1	0	1	4	3	1	1	1	1	1	1	2	3	2	2	1
3	51.0356	160	60	23.4375	1	3	3	6	8	1	2	2	14	37	5	4	2	1	1	1	1	1	2	1	1	0	0	0	0	0	0	0	0	0	0	1	3	2	1	1	1	2	2	2	1	2	1	3	1
5	52	160	58	22.6562	1	3	3	6	9	2	2	2	7	45	2	1	2	1	1	1	1	1	2	2	2	0	1	0	0	0	0	1	0	1	1	2	2	2	2	1	1	1	2	2	2	2	3	1	2
55	52	158	61	24.4352	1	0	3	6	8	1	2	2	7	45	2	1	2	1	1	1	1	1	1	2	2	0	0	0	0	0	1	0	0	1	0	1	2	2	1	2	1	2	2	2	2	2	1	2	1
3	52.789	165	65	23.8751	1	3	3	5	7	1	2	2	18	35	1	4	2	1	1	1	1	1	1	1	1	0	0	0	0	0	0	0	1	1	0	1	2	3	4	2	1	1	2	3	3	3	2	3	3
6	53	163	65	24.4646	1	1	3	6	2	1	2	2	11	42	2	2	2	1	1	1	1	1	2	1	1	0	0	0	0	0	0	0	0	0	0	1	2	1	1	1	1	1	1	1	1	1	1	1	1
7	54.874	164	65	24.1672	1	1	3	6	8	1	2	2	6	49	1	1	2	1	1	1	1	1	0	2	2	0	0	0	0	0	0	0	0	0	0	1	2	2	3	1	1	2	2	1	2	2	1	1	1
6	55	156	55	22.6003	1	1	3	6	8	1	2	2	10	45	5	1	2	1	1	1	1	1	2	2	1	0	0	0	1	1	0	0	0	0	0	2	1	1	1	1	1	1	1	1	1	1	1	2	1
11	55	160	55	21.4844	1	3	3	6	8	1	0	2	9	46	2	2	2	1	1	1	1	1	2	2	1	0	0	0	0	0	0	0	0	0	0	1	2	2	1	1	1	2	2	0	1	3	2	2	1
1	55	155	55	22.8928	1	1	3	4	6	2	2	2	7	48	3	3	2	1	1	1	1	1	1	2	2	0	1	0	0	0	1	0	1	1	1	1	2	2	1	1	1	1	1	1	2	2	2	1	1
5	55	150	45	20	1	3	3	6	8	1	2	2	6	49	2	3	2	1	1	1	1	1	1	1	1	0	1	1	0	0	0	0	1	1	1	1	3	3	3	2	2	2	2	2	2	2	2	2	2
8	55.1562	160	55	21.4844	1	3	3	6	8	1	0	2	9	46	2	2	2	1	1	1	1	1	2	2	1	0	0	0	0	0	0	0	0	0	0	1	2	2	1	1	1	2	2	0	1	3	2	2	1
8	55.7918	155	55	22.8928	1	1	3	4	6	2	2	2	7	49	3	3	2	1	1	1	1	1	1	2	2	0	1	0	0	0	1	0	1	1	1	1	2	2	1	1	1	1	1	1	2	2	2	1	1
11	56	155	55	22.8928	1	3	3	5	7	1	2	2	19	37	1	4	2	1	1	1	1	1	2	1	1	0	0	0	0	0	0	0	0	1	0	2	4	4	3	3	2	3	3	3	3	3	3	3	3
5	56	167	58	20.7967	1	1	3	5	2	1	2	2	12	44	2	3	2	1	1	1	1	1	2	1	1	0	0	0	0	0	0	0	0	0	0	1	2	1	1	1	1	1	1	2	1	2	2	1	1
5	56	155	52	21.6441	1	3	3	6	0	0	2	2	8	48	5	3	2	1	1	1	1	1	1	2	1	0	0	0	0	0	0	0	0	1	1	1	2	2	1	2	1	1	1	2	2	2	2	3	2
30	56	155	57	23.7253	1	1	3	6	8	1	2	2	3	53	2	2	2	1	1	1	1	1	1	1	1	0	0	0	0	0	0	0	1	1	0	1	1	2	2	2	1	1	1	2	2	2	2	2	1
3	56.4575	165	67	24.6097	1	1	3	6	8	1	2	2	6	50	1	2	2	1	1	1	1	1	2	2	2	0	0	0	0	0	0	0	0	0	0	1	1	2	2	2	1	1	1	1	1	1	1	1	1
5	57	162	55	20.9572	1	1	3	6	8	1	2	2	12	45	2	5	2	1	1	1	1	1	1	1	1	0	0	0	0	0	0	0	0	0	1	2	4	4	4	4	2	3	3	3	4	4	4	4	4
6	58	157	53	21.5019	1	1	3	6	2	1	2	2	15	43	1	2	2	1	1	1	1	1	2	1	1	0	0	0	0	1	1	0	0	1	0	1	2	2	1	1	1	1	1	2	1	2	1	1	1
31	59	162	65	24.7676	1	3	4	6	5	1	2	2	8	51	2	3	2	1	1	1	1	1	2	2	2	1	0	1	0	0	0	0	0	1	1	2	1	2	2	1	1	1	2	1	2	1	1	1	1
3	60.3753	168	70	24.8016	1	1	4	6	5	1	2	2	14	46	1	2	2	1	1	1	1	1	2	2	2	0	0	0	0	0	0	0	0	0	1	1	1	1	1	2	1	1	1	1	1	1	3	1	1
3	60.7945	160	63	24.6094	1	1	3	6	8	1	2	2	7	54	3	4	2	1	1	1	1	1	2	2	1	0	0	0	0	0	1	0	1	1	1	1	3	4	2	3	1	2	3	2	3	3	2	3	1
6	61	165	62	22.7732	1	3	3	6	2	1	2	2	3	58	2	3	2	1	1	1	1	1	2	2	1	0	1	0	0	0	1	0	0	1	0	1	1	1	1	1	1	1	1	1	1	2	2	1	1
5	62	160	56	21.875	1	2	3	6	5	1	2	2	5	57	3	4	2	1	1	1	1	1	2	2	2	1	1	1	0	0	0	0	0	1	0	1	2	4	4	2	2	2	2	2	4	4	4	4	4
14	69	155	60	24.974	1	3	4	6	8	1	2	2	16	53	2	1	2	1	1	1	1	1	2	1	2	0	0	0	0	0	0	0	0	0	0	1	2	1	1	1	1	1	1	1	1	1	1	1	1
5	49	160	70	27.3438	1	1	4	5	8	1	2	2	5	44	5	1	2	1	1	1	1	1	2	1	1	0	0	0	0	0	0	0	0	0	0	1	4	4	3	3	1	1	2	1	3	3	1	3	1
5	52	161	65	25.0762	1	1	3	5	2	1	2	2	8	44	2	3	2	1	1	1	1	1	2	1	1	0	0	0	0	0	0	0	1	1	1	1	3	2	1	1	1	1	1	2	1	2	2	1	1
34	52.2027	160	68	26.5625	1	1	3	6	8	1	2	2	3	49	2	2	2	1	1	1	1	1	2	2	2	0	0	0	0	0	0	0	0	0	0	1	4	4	4	2	1	4	3	2	2	1	1	1	2
34	55.4575	160	68	26.5625	1	3	3	5	4	1	1	2	10	45	2	4	2	1	1	1	1	1	1	2	2	0	1	0	0	0	0	0	0	1	0	1	3	1	1	1	1	1	1	1	1	1	1	2	1
34	56.6247	164	78	29.0006	1	1	3	5	8	1	2	2	17	40	4	2	2	1	1	1	1	1	1	2	2	1	1	0	0	0	0	0	0	1	1	1	3	3	1	2	1	1	1	1	2	2	2	2	1
7	65.463	154	60	25.2994	1	3	3	6	2	1	2	2	16	49	2	4	2	1	1	1	1	1	2	1	1	0	1	0	0	0	0	0	0	1	0	1	2	2	1	2	1	1	1	2	1	2	2	2	2
13	52.1206	162	136	51.8214	1	3	3	6	8	1	2	2	1	51	2	2	2	1	1	1	1	1	2	2	2	0	0	0	0	0	0	0	0	0	0	1	1	1	1	2	1	1	1	1	1	3	2	1	1
5	55	160	87	33.9844	1	2	3	6	0	1	0	2	0	55	2	3	2	2	1	1	1	1	2	1	1	1	0	0	0	0	0	0	1	1	0	1	2	2	1	1	1	1	1	1	1	1	1	2	1
5	59	158	75	30.0433	1	1	3	6	2	1	2	2	5	54	2	2	2	1	1	1	1	1	1	1	1	0	0	0	0	0	0	0	1	1	1	1	3	2	1	1	1	1	1	1	2	2	2	1	1
13	60.3589	161	78	30.0914	1	1	3	6	8	1	2	2	4	56	2	1	2	1	1	1	1	1	2	1	1	0	1	0	0	0	0	0	0	1	0	1	1	2	1	1	1	1	1	2	2	2	1	2	1
27	57.9534	156	55	22.6003	3	4	1	4	12	2	2	1	12	46	0	0	2	1	1	1	1	1	1	1	1	0	0	0	0	0	0	0	0	1	0	1	2	1	2	1	1	1	1	2	2	2	1	2	1
4	38.611	162	75	28.578	3	2	2	4	8	2	2	2	3	36	2	3	2	1	1	1	1	1	1	1	1	0	0	0	0	0	0	0	1	1	0	1	2	3	1	2	1	1	1	2	2	3	2	2	1
6	55	160	75	29.2969	3	4	2	6	8	1	2	2	9	46	1	4	2	1	1	1	1	1	2	1	1	0	1	0	1	1	1	0	0	1	1	1	4	4	4	4	4	3	3	3	4	4	4	4	4
3	58.5425	160	45	17.5781	4	2	3	5	8	1	2	2	15	44	5	4	2	1	1	1	1	1	2	1	1	0	0	0	0	0	0	0	0	0	0	1	4	4	4	4	4	4	4	4	4	4	4	4	4
27	41.2795	163	52	19.5717	3	2	3	5	7	1	2	1	4	37	0	4	2	1	1	1	1	1	2	1	1	0	0	0	0	0	0	0	1	0	0	1	2	2	1	1	1	1	1	2	1	2	1	2	1
5	46	160	58	22.6562	3	4	4	5	2	1	2	2	3	43	3	4	2	1	1	1	1	1	2	2	2	0	0	0	0	0	0	0	0	1	0	1	2	2	1	1	1	1	1	2	2	2	2	2	2
5	50	160	48	18.75	2	4	3	4	12	1	2	2	2	48	3	3	2	1	1	1	1	1	2	2	2	0	0	0	0	0	0	0	0	1	0	1	3	2	1	2	1	1	1	1	2	1	2	1	2
31	52	158	58	23.2335	3	2	3	1	12	1	1	2	16	36	1	4	2	1	1	1	1	1	2	1	1	1	0	0	0	0	0	0	0	0	0	2	1	1	1	2	1	1	1	1	2	2	1	1	1
5	59	160	54	21.0938	2	1	3	5	2	1	2	2	4	55	2	3	2	1	1	1	1	1	2	2	2	0	0	0	0	0	0	0	0	0	1	1	2	1	1	1	2	1	1	2	1	2	2	1	1
31	62	170	74	25.6055	4	4	4	6	8	1	2	2	6	56	2	2	2	1	1	1	1	1	2	1	1	0	1	0	0	0	1	0	0	1	0	1	3	2	1	2	1	2	1	2	1	2	1	1	1
6	58	157	78	31.6443	3	4	3	6	8	1	0	2	11	47	1	2	2	1	1	1	1	1	2	1	1	0	0	0	0	0	0	0	0	1	1	1	2	2	1	1	1	1	1	2	2	2	2	2	1
1	61	159	58	22.9421	1	3	2	6	7	1	2	3	5	56	0	1	1	1	1	1	1	1	2	2	2	1	1	0	0	0	1	0	1	1	0	2	3	3	1	1	1	2	2	2	2	2	2	2	1
2	51.7069	167	69	24.7409	1	3	4	3	1	1	1	3	4	48	0	0	1	1	1	1	1	1	2	2	2	0	0	0	0	0	0	0	0	1	1	1	1	1	1	1	1	1	1	2	2	1	1	2	1
1	55	160	50	19.5312	1	3	3	6	1	4	0	3	7	48	0	1	0	1	1	1	1	1	0	2	2	0	0	0	0	0	0	0	1	0	0	2	0	1	1	2	1	1	1	1	1	1	1	1	1
1	59	168	55	19.487	4	4	3	6	7	2	2	3	2	57	0	1	1	1	1	1	1	1	2	2	2	0	0	0	0	0	0	0	0	0	0	1	2	2	1	2	1	2	2	2	1	2	2	2	1
1	59	160	65	25.3906	3	2	6	6	8	2	2	3	9	50	0	0	0	1	1	1	1	1	2	2	2	1	0	0	0	0	0	0	0	1	0	1	1	1	1	2	1	1	1	1	1	2	1	1	1
1	61	162	35	13.3364	1	1	2	6	8	1	2	3	2	59	1	1	1	1	1	1	1	1	2	2	2	0	0	0	0	0	0	0	0	0	0	2	3	2	1	2	1	1	1	2	2	3	1	2	1
20	45	166	65	23.5883	1	1	2	1	8	1	2	4	6	39	1	1	1	1	1	1	1	1	0	2	2	0	0	0	0	0	0	0	0	1	0	1	1	1	1	1	1	1	1	1	1	1	1	1	1
1	48	160	57	22.2656	1	1	2	5	8	1	2	3	9	39	1	1	1	1	1	1	1	1	1	1	1	0	0	0	0	0	0	0	0	0	0	1	3	3	3	2	1	2	2	2	3	3	1	3	1
8	48.9479	160	57	22.2656	1	1	2	5	8	1	2	3	9	40	1	1	1	1	1	1	1	1	1	1	1	0	0	0	0	0	0	0	0	0	0	1	3	3	3	2	1	2	2	2	3	3	1	3	1
20	52	164	60	22.3082	1	1	2	6	8	2	3	4	5	47	1	1	1	1	1	1	1	1	0	2	2	0	0	0	0	0	0	0	0	1	0	1	1	1	1	1	1	1	1	1	1	1	1	1	1
20	54	165	60	22.0386	1	1	2	6	6	2	2	3	1	53	1	1	1	1	1	1	1	1	0	2	2	0	0	0	0	0	0	0	0	1	0	1	1	1	1	1	1	1	1	1	1	1	1	1	1
1	57	155	57	23.7253	1	1	2	6	8	1	1	3	7	50	1	1	1	1	1	1	1	1	2	2	2	0	0	0	0	0	0	0	0	0	0	2	1	2	1	1	1	2	2	1	1	1	1	1	1
1	59	165	60	22.0386	1	3	2	5	5	2	2	3	11	48	1	1	1	1	1	1	1	1	1	2	2	0	0	0	0	0	0	0	0	0	0	2	1	1	1	1	1	1	1	1	2	1	2	2	2
1	60	167	65	23.3067	1	3	2	6	8	2	1	3	21	39	1	1	1	1	1	1	1	1	2	2	2	1	0	0	0	0	0	0	0	0	0	1	2	3	2	1	2	2	2	1	1	2	2	1	1
30	60	150	47	20.8889	1	3	2	6	5	1	0	3	7	53	1	0	0	1	1	1	1	1	0	0	0	0	0	0	0	0	0	0	0	0	0	1	1	1	1	1	1	1	1	1	1	2	1	1	1
8	60.7123	167	65	23.3067	1	3	2	6	8	2	1	3	21	40	1	1	1	1	1	1	1	1	2	2	2	1	0	0	0	0	0	0	0	0	0	1	2	3	2	1	2	2	2	1	1	2	2	1	1
1	61	150	50	22.2222	1	3	2	6	8	1	2	3	10	51	1	1	1	1	1	1	1	1	2	2	2	0	0	0	0	0	0	0	0	0	0	2	1	1	1	1	1	1	1	1	1	1	1	1	1
1	63	156	49	20.1348	1	2	2	6	8	2	2	3	12	51	1	1	1	1	1	1	1	1	2	2	2	0	1	0	0	1	0	0	0	1	0	1	3	2	1	2	1	2	2	1	2	2	3	2	1
1	63	154	51	21.5045	1	1	2	6	8	2	2	3	12	51	1	0	0	1	1	1	1	1	0	2	2	1	0	0	0	0	0	0	0	1	1	1	1	2	1	2	1	1	1	1	2	3	2	3	2
15	63	158	50	20.0288	1	1	2	6	8	1	2	3	17	46	1	1	0	1	1	1	1	1	2	1	1	0	1	0	0	0	0	0	0	0	0	1	2	2	2	2	1	2	2	2	2	3	1	2	2
1	63	157	52	21.0962	1	3	2	6	8	4	2	4	3	60	1	1	1	1	1	1	1	1	2	2	2	0	0	0	0	0	0	0	0	1	0	1	4	2	1	1	1	1	1	2	2	3	2	2	1
1	65	158	56	22.4323	1	1	2	6	8	2	3	3	21	44	1	1	1	1	1	1	1	1	2	2	2	0	1	0	0	0	0	0	0	1	0	1	2	1	1	1	1	1	1	1	1	2	1	2	1
8	65.0438	158	56	22.4323	1	1	2	6	8	2	3	3	21	44	1	1	1	1	1	1	1	1	2	2	2	0	1	0	0	0	0	0	0	1	0	1	2	1	1	1	1	1	1	1	1	2	1	2	1
5	67	160	60	23.4375	1	1	2	6	2	1	2	3	13	54	1	1	1	1	1	1	1	1	1	2	2	1	1	0	0	0	0	0	0	0	0	1	2	1	1	1	1	1	1	1	1	2	2	2	1
1	69	163	64	24.0882	1	3	2	6	8	1	1	3	5	64	1	1	1	1	1	1	1	1	1	2	2	0	0	0	0	0	0	0	0	0	0	1	2	1	1	1	1	2	1	2	1	1	1	1	1
20	70	160	62	24.2188	1	1	2	6	8	2	3	3	37	33	1	1	1	1	1	1	1	1	0	2	2	0	0	0	0	0	0	0	0	1	1	1	1	1	1	1	1	1	1	1	1	1	1	1	1
1	70	158	57	22.8329	1	1	2	6	8	2	3	3	25	45	1	1	1	1	1	1	1	1	2	2	2	0	1	0	0	0	0	0	0	0	0	1	2	1	1	1	1	1	1	1	1	2	1	1	1
8	70.1315	158	57	22.8329	1	1	2	6	8	2	3	3	25	45	1	1	1	1	1	1	1	1	2	2	2	0	1	0	0	0	0	0	0	0	0	1	2	1	1	1	1	1	1	1	1	2	1	1	1
1	57	165	75	27.5482	1	3	2	6	8	1	2	3	18	39	1	1	0	1	1	1	1	1	2	2	2	0	0	1	0	0	0	0	0	1	0	2	2	2	1	2	1	1	1	2	2	2	1	2	1
1	59	162	70	26.6728	1	1	2	6	8	1	2	3	9	50	1	1	0	1	1	1	1	1	1	2	2	1	1	0	0	0	1	0	0	1	0	1	2	1	1	1	1	2	2	1	2	2	2	2	2
7	60.4603	148	58	26.4792	1	1	2	6	1	1	2	4	5	55	1	1	1	1	1	1	1	1	2	2	2	0	1	0	0	0	1	0	0	1	0	1	2	2	1	1	1	1	1	1	2	2	2	1	1
1	61	154	65	27.4077	1	1	2	0	8	1	2	3	9	52	1	0	0	1	1	1	1	1	0	0	0	0	0	0	0	0	0	0	0	0	0	0	1	1	1	1	1	1	1	1	1	1	1	1	1
8	61.6274	154	65	27.4077	1	1	2	0	8	1	2	3	9	53	1	0	0	1	1	1	1	1	0	0	0	0	0	0	0	0	0	0	0	0	0	0	1	1	1	1	1	1	1	1	1	1	1	1	1
1	69	162	70	26.6728	1	1	2	6	8	1	3	3	18	51	1	1	1	1	1	1	1	1	2	1	2	0	1	0	0	0	0	0	0	0	0	2	1	1	1	1	1	1	1	1	1	2	1	1	1
33	72.5534	158	65	26.0375	1	1	2	6	8	1	2	3	17	56	1	1	1	1	1	1	1	1	2	2	2	0	0	0	0	0	1	0	0	1	1	2	3	3	3	2	2	2	3	2	3	3	1	2	2
7	74.9671	154	60	25.2994	1	1	1	1	1	4	2	4	5	70	1	1	0	1	1	1	1	1	0	2	2	0	1	0	0	0	1	0	0	1	0	1	2	2	1	1	1	1	1	2	1	2	1	1	1
4	64.7151	158	75	30.0433	1	1	2	6	8	1	0	3	9	56	1	0	0	1	1	1	1	1	1	1	1	0	1	1	0	0	0	0	0	1	1	1	3	2	1	1	1	1	1	1	1	2	2	2	2
7	51.0356	158	46	18.4265	1	1	4	1	1	1	2	3	7	44	1	1	1	1	1	1	1	1	2	2	2	0	0	0	0	0	0	0	0	0	0	1	2	1	1	1	1	1	1	2	1	2	1	2	1
18	33.8603	165	52	19.1001	1	3	3	2	5	2	2	3	8	26	1	0	0	1	1	1	1	1	1	1	1	0	0	0	0	0	0	0	0	0	0	1	1	1	1	1	1	1	1	1	1	1	1	1	2
2	38.4438	152	45	19.4771	1	3	4	3	6	2	1	4	5	33	1	1	1	1	1	1	1	1	2	2	2	0	0	0	0	0	0	0	0	0	0	2	2	1	1	1	1	1	1	1	1	1	1	1	1
6	43	163	55	20.7008	1	1	5	3	2	1	2	3	11	32	1	1	1	1	1	1	1	1	2	1	1	0	0	0	0	0	0	0	1	0	0	2	3	3	2	2	2	2	2	2	3	4	2	3	3
4	43.7836	163	54	20.3244	1	1	4	1	5	1	2	3	6	38	1	1	1	1	1	1	1	1	2	2	2	0	0	0	0	0	0	0	0	1	0	1	2	2	1	1	1	1	1	1	1	2	2	2	1
1	45	158	60	24.0346	1	3	3	6	8	1	2	3	4	41	1	1	1	1	1	1	1	1	2	2	2	0	0	0	0	0	0	0	1	1	0	1	1	1	1	1	1	1	1	1	1	2	2	2	1
8	45.4493	158	60	24.0346	1	3	3	6	8	1	2	3	4	41	1	1	1	1	1	1	1	1	2	2	2	0	0	0	0	0	0	0	1	1	0	1	1	1	1	1	1	1	1	1	1	2	2	2	1
32	46	160	55	21.4844	1	1	5	1	1	1	2	3	4	42	1	1	1	1	1	1	1	1	2	2	2	0	0	0	0	0	0	0	0	0	0	2	1	1	1	1	1	1	1	1	1	1	1	1	1
32	46	156	58	23.833	1	1	5	1	1	1	2	3	3	43	1	1	1	1	1	1	1	1	2	2	2	0	0	0	0	0	0	0	0	0	0	1	1	1	1	1	1	1	1	1	1	1	1	1	1
12	48.1178	167	67	24.0238	1	3	4	1	11	1	2	3	3	45	1	1	1	1	1	1	1	1	2	2	2	1	1	0	0	0	0	0	0	1	1	1	2	2	1	1	1	1	1	1	2	2	2	2	1
11	51	157	60	24.3418	1	3	5	3	1	4	1	4	3	48	1	1	1	1	1	1	1	1	1	1	2	0	0	0	0	0	0	0	0	0	0	1	3	2	1	2	1	2	1	2	1	2	2	2	1
7	51.2877	163	60	22.5827	1	1	3	6	11	2	3	3	3	48	1	1	1	1	1	1	1	1	1	1	2	0	0	0	0	0	0	0	0	0	0	2	2	1	1	1	1	1	1	2	2	2	1	1	1
10	51.7069	158	60	24.0346	1	3	3	6	1	1	2	4	3	49	1	1	1	1	1	1	1	1	2	2	2	0	0	0	0	0	0	0	0	0	1	1	2	1	1	2	1	1	1	2	2	2	1	2	2
18	51.874	166	65	23.5883	1	3	3	6	5	1	1	3	11	41	1	1	1	1	1	1	1	1	1	2	2	0	0	0	0	0	0	0	0	0	0	1	2	1	1	1	1	2	1	1	1	1	1	1	1
12	52	160	60	23.4375	1	1	3	5	8	1	2	3	11	41	1	1	1	1	1	1	1	1	2	2	2	0	0	0	0	0	0	0	1	1	0	1	2	2	1	2	1	1	1	2	2	2	1	2	1
3	52.7069	162	60	22.8624	1	3	3	6	7	1	1	3	8	45	1	1	1	1	1	1	1	1	2	2	1	0	0	0	0	0	0	0	0	0	0	1	2	2	1	1	1	2	1	1	2	2	3	2	1
11	53	165	60	22.0386	1	3	3	6	5	1	0	3	0	53	1	1	0	1	1	1	1	1	1	0	2	1	0	0	0	0	0	0	0	0	0	0	2	2	1	1	1	2	2	2	2	2	2	2	2
3	53.0356	152	50	21.6413	1	3	3	6	12	1	1	3	9	44	1	1	1	1	1	1	1	1	2	1	1	1	1	0	0	0	0	0	0	1	0	1	3	2	1	2	1	1	1	1	1	2	2	2	1
13	54.874	158	50	20.0288	1	3	4	1	1	0	2	3	6	49	1	1	1	1	1	1	1	1	2	2	2	0	0	0	0	0	0	0	0	0	0	2	2	2	1	1	1	2	2	1	1	2	2	2	1
1	55	160	60	23.4375	1	1	3	6	4	1	2	3	12	43	1	1	0	1	1	1	1	1	0	2	2	0	0	0	0	0	0	0	0	0	0	2	4	2	2	2	2	3	2	2	0	3	2	2	2
6	55	160	58	22.6562	1	1	4	1	8	1	1	4	3	52	1	1	1	1	1	1	1	1	2	2	2	0	0	0	0	0	0	0	0	0	0	1	4	4	1	1	1	1	1	1	1	2	1	1	1
11	55	150	55	24.4444	1	1	3	6	8	2	2	3	2	53	1	1	1	1	1	1	1	1	0	2	2	0	0	0	0	0	0	0	0	0	0	1	2	2	2	1	1	2	2	2	2	3	2	3	1
26	56.7096	158	61	24.4352	1	3	3	6	7	3	2	4	13	44	1	1	1	1	1	1	1	1	1	2	2	1	1	0	0	0	0	0	0	0	0	1	1	1	1	1	1	1	1	1	1	1	1	1	1
11	57	158	60	24.0346	1	1	3	6	8	1	2	3	6	51	1	1	1	1	1	1	1	1	2	2	2	0	0	0	0	0	0	0	0	0	0	1	2	2	2	1	1	1	1	1	1	1	1	1	1
18	57.0384	156	55	22.6003	1	3	3	6	5	1	1	3	14	43	1	1	1	1	1	1	1	1	0	2	2	0	0	0	0	0	0	0	0	0	0	1	2	1	1	1	1	1	1	1	1	1	1	1	1
10	57.9534	151	56	24.5603	1	1	3	6	8	2	2	3	3	55	1	1	1	1	1	1	1	1	2	2	2	0	1	0	0	0	0	0	0	1	0	1	2	2	1	2	1	1	1	2	2	2	1	1	1
1	58	165	64	23.5078	1	3	3	6	8	1	2	3	6	52	1	1	1	1	1	1	1	1	1	2	2	1	1	0	0	0	0	0	0	1	0	2	2	1	1	1	1	1	1	1	1	2	2	2	1
1	58	168	60	21.2585	1	3	3	6	2	2	2	3	23	35	1	1	1	1	1	1	1	1	2	2	2	0	0	0	0	0	0	0	0	0	1	1	2	1	1	1	1	2	2	1	2	2	1	2	1
6	58	163	65	24.4646	1	3	5	6	4	1	2	3	3	55	1	1	1	1	1	1	1	1	2	2	2	0	1	0	0	1	0	0	0	0	0	1	3	3	2	1	1	1	1	1	1	2	1	2	1
5	58	163	64	24.0882	1	1	3	6	7	1	2	3	7	51	1	1	1	1	1	1	1	1	2	2	2	0	0	0	0	0	0	0	0	1	0	1	4	3	3	2	1	2	2	2	2	2	2	1	2
1	59	162	60	22.8624	1	3	3	6	0	2	2	3	18	41	1	0	0	1	1	1	1	1	2	2	2	0	0	0	0	0	0	0	0	1	0	2	1	1	1	1	1	1	1	1	2	1	1	1	1
12	59	153	49	20.9321	1	4	4	6	5	1	2	3	8	51	1	1	1	1	1	1	1	1	2	1	1	1	1	0	0	0	0	1	1	1	1	1	2	2	1	1	1	2	2	2	2	2	2	2	1
5	60	162	64	24.3865	1	1	3	6	0	1	2	3	14	46	1	1	1	1	1	1	1	1	2	2	2	1	0	0	0	0	0	0	0	0	1	1	2	2	2	2	1	1	1	1	1	1	2	2	2
5	60	159	60	23.7332	1	3	3	6	8	1	0	3	5	55	1	1	1	1	1	1	1	1	2	2	2	1	0	0	0	0	1	0	0	1	0	1	2	2	1	2	1	1	2	2	2	2	1	2	1
34	60.2931	172	70	23.6614	1	3	5	6	1	1	2	4	4	56	1	1	1	1	1	1	1	1	2	2	2	1	1	0	0	0	0	0	0	1	0	1	2	2	1	2	1	1	2	1	2	2	1	1	1
1	61	155	45	18.7305	1	0	3	6	8	2	1	3	9	52	1	1	0	1	1	1	1	1	2	2	2	0	0	0	0	0	0	0	0	0	0	1	2	1	1	2	1	1	1	1	1	2	1	1	1
4	61.126	155	58	24.1415	1	1	3	6	8	1	2	3	13	48	1	1	0	1	1	1	1	1	2	2	2	0	0	0	0	1	0	0	0	1	1	1	2	2	1	2	1	2	2	2	2	2	2	1	1
3	61.4603	160	60	23.4375	1	3	4	6	1	1	3	3	20	41	1	1	1	1	1	1	1	1	2	2	2	0	0	0	0	0	0	0	1	1	0	1	2	2	1	1	1	0	0	2	2	2	1	2	2
3	62.2931	164	58	21.5645	1	3	4	6	4	1	1	4	12	50	1	1	1	1	1	1	1	1	2	2	2	0	0	0	0	0	0	0	0	0	1	1	2	2	2	1	1	2	2	1	1	3	1	1	1
11	63	158	55	22.0317	1	1	3	6	7	1	2	3	19	44	1	1	1	1	1	1	1	1	2	2	2	0	1	0	0	0	1	0	0	1	0	1	2	1	1	1	1	1	1	1	1	2	1	2	1
18	64.9589	165	65	23.8751	1	3	3	1	8	1	2	3	10	55	1	1	0	1	1	1	1	1	1	2	2	0	0	0	0	0	0	0	0	0	0	1	1	1	1	1	1	1	1	1	1	1	1	1	1
1	65	164	60	22.3082	1	3	3	6	8	1	2	3	25	40	1	1	0	1	1	1	1	1	2	2	2	0	1	0	0	0	0	0	0	1	0	1	2	2	1	2	1	1	1	1	2	2	2	2	1
1	67	157	54	21.9076	1	3	3	6	4	1	2	3	9	58	1	1	0	1	1	1	1	1	2	2	2	1	0	0	0	0	0	0	0	1	0	2	2	2	1	1	1	1	1	1	2	2	1	1	1
11	68	160	62	24.2188	1	1	3	6	8	1	2	3	10	58	1	1	1	1	1	1	1	1	2	2	2	1	1	1	0	0	0	0	0	0	0	1	2	2	1	1	1	2	2	1	1	2	1	2	1
1	68	160	57	22.2656	1	3	4	6	2	1	2	3	9	59	1	1	0	1	1	1	1	1	2	2	2	1	1	0	0	0	1	0	0	1	1	1	3	2	1	1	1	1	1	2	2	2	2	2	1
8	68.4657	160	57	22.2656	1	3	4	6	2	1	2	3	9	59	1	1	0	1	1	1	1	1	2	2	2	1	1	0	0	0	1	0	0	1	1	1	3	2	1	1	1	1	1	2	2	2	2	2	1
26	68.8849	168	67	23.7387	1	3	3	6	12	3	2	4	5	64	1	1	1	1	1	1	1	1	1	2	2	1	1	0	0	0	0	0	0	0	0	1	2	1	1	1	1	2	1	1	1	1	1	1	1
1	70	156	54	22.1893	1	3	3	6	8	1	0	3	24	46	1	1	0	1	1	1	1	1	1	2	2	1	1	0	0	1	1	1	0	1	0	2	3	2	1	3	1	2	2	2	2	4	4	4	2
12	70.7178	146	40	18.7652	1	1	3	6	8	1	2	3	16	55	1	1	1	1	1	1	1	1	2	2	2	0	0	1	0	1	1	0	1	0	1	2	2	2	1	2	1	2	1	2	3	2	1	2	1
1	71	158	50	20.0288	1	1	3	6	8	2	2	4	19	52	1	1	1	1	1	1	1	1	2	2	2	0	0	0	0	0	0	0	0	1	1	1	2	2	1	1	1	1	2	2	2	2	2	2	1
18	80.726	158	60	24.0346	1	1	3	6	5	1	2	4	13	68	1	1	1	1	1	1	1	1	2	2	2	1	0	0	0	0	1	0	0	0	0	1	2	2	1	1	1	1	1	1	2	2	2	2	1
8	69.5507	162	73	27.8159	1	2	3	6	1	1	1	4	13	57	1	1	1	1	1	1	1	1	2	2	2	0	0	1	0	1	1	0	0	1	0	1	2	1	1	1	1	1	1	1	2	2	2	1	1
6	41	160	70	27.3438	1	1	3	1	6	2	2	4	2	39	1	1	1	1	1	1	1	1	1	2	2	0	0	0	0	0	0	0	0	0	0	2	2	1	1	1	1	1	1	1	1	1	1	1	1
18	55.7096	172	75	25.3515	1	3	3	6	5	1	1	3	4	52	1	1	1	1	1	1	1	1	0	2	2	0	0	0	0	0	0	0	0	0	0	1	2	1	1	1	1	1	1	1	1	1	1	1	1
2	57.4575	163	70	26.3465	1	1	3	6	8	1	1	3	2	55	1	1	1	1	1	1	1	1	2	2	2	0	0	0	0	0	0	0	0	1	0	1	1	1	1	1	1	1	1	1	1	2	1	1	1
1	58	162	76	28.959	1	1	3	6	5	1	1	3	9	49	1	1	1	1	1	1	1	1	2	2	2	0	1	0	0	0	1	0	0	1	1	1	2	2	2	2	1	1	1	1	1	2	1	1	1
8	58.0384	162	76	28.959	1	1	3	6	5	1	1	3	9	49	1	1	1	1	1	1	1	1	2	2	2	0	1	0	0	0	1	0	0	1	1	1	2	2	2	2	1	1	1	1	1	2	1	1	1
5	59	160	70	27.3438	1	2	4	6	5	1	2	3	18	41	1	1	1	1	1	1	1	1	1	0	1	0	0	0	0	0	0	0	0	0	0	2	2	2	2	1	1	1	1	2	2	2	1	2	1
4	60.7945	162	75	28.578	1	3	3	6	8	4	1	4	9	52	1	1	1	1	1	1	1	1	2	2	2	0	1	1	0	0	1	0	0	1	0	1	1	2	1	2	1	1	1	1	1	3	1	2	1
5	61	160	65	25.3906	1	1	4	6	1	2	2	3	1	60	1	1	1	1	1	1	1	1	2	2	2	0	0	0	0	0	0	0	0	1	0	1	1	1	1	1	1	1	1	1	1	2	1	2	1
4	65.6301	165	75	27.5482	1	1	3	6	4	2	2	3	22	44	1	1	1	1	1	1	1	1	2	2	2	1	1	0	0	0	1	1	0	1	1	1	2	2	1	1	1	1	1	1	2	2	2	2	1
1	69	162	73	27.8159	1	2	3	6	1	1	1	4	13	56	1	1	1	1	1	1	1	1	2	2	2	0	0	1	0	1	1	0	0	1	0	1	2	1	1	1	1	1	1	1	2	2	2	1	1
12	54	158	106	42.4611	1	3	3	5	8	2	2	3	16	38	1	1	1	1	1	1	1	1	2	1	2	0	0	0	0	0	0	0	0	0	0	1	2	2	1	1	1	1	1	2	1	2	2	2	1
1	55	160	123	48.0469	1	1	3	6	8	1	2	3	5	50	1	1	1	1	1	1	1	1	1	2	2	0	0	0	0	0	0	0	0	0	0	2	4	2	1	2	1	1	1	1	1	1	1	2	1
4	57.3726	164	74	27.5134	4	4	4	6	4	1	2	3	3	54	1	1	1	1	1	1	1	1	2	2	2	1	1	1	0	0	0	0	0	1	0	1	1	1	1	1	1	1	1	1	1	1	1	1	1
34	73.7206	155	65	27.0552	4	4	3	6	1	1	2	3	28	46	1	1	1	1	1	1	1	1	2	2	2	1	1	0	0	0	1	0	0	1	1	2	2	2	1	2	1	1	1	1	1	1	1	1	1
3	46.6164	164	65	24.1672	1	1	2	6	8	1	2	3	4	43	2	2	1	1	1	1	1	1	2	2	2	0	1	0	0	0	0	0	0	1	0	1	1	1	1	2	1	1	1	1	1	2	1	1	1
30	51	151	55	24.1217	1	1	2	6	8	1	2	3	5	46	1	2	0	1	1	1	1	1	0	2	2	1	1	0	1	0	1	0	0	0	0	1	2	1	2	2	1	1	1	2	2	2	1	2	1
2	51.4548	170	60	20.7612	1	3	2	1	6	6	2	4	2	49	2	1	1	1	1	1	1	1	2	2	2	0	0	0	0	0	0	0	0	0	0	1	1	1	1	1	1	1	1	1	1	1	1	1	1
12	53	168	65	23.03	1	1	2	6	8	1	2	3	8	45	1	2	0	1	1	1	1	1	1	1	1	0	0	0	0	0	0	0	1	1	1	1	3	2	1	1	1	1	2	2	2	3	2	2	2
12	54	160	64	25	1	1	2	6	8	1	2	3	5	49	1	2	1	1	1	1	1	1	2	2	2	1	0	0	0	0	0	0	0	0	0	1	1	1	1	1	1	1	1	1	1	1	1	1	1
12	55	162	60	22.8624	1	1	2	6	8	1	2	3	2	53	1	2	1	1	1	1	1	1	2	2	2	1	0	0	0	0	0	0	0	0	0	2	1	1	1	1	1	1	1	1	1	1	1	1	1
11	56	164	60	22.3082	1	2	2	6	0	1	2	3	13	43	1	2	0	1	1	1	1	1	2	2	2	1	1	0	0	0	0	0	1	1	0	1	2	2	2	1	1	1	1	1	1	2	2	2	1
2	56.2904	170	59	20.4152	1	1	1	6	1	1	2	4	3	53	1	2	1	1	1	1	1	1	2	2	2	0	1	0	0	0	0	0	1	1	1	1	2	2	1	1	1	1	1	2	2	1	1	1	1
1	57	154	50	21.0828	1	1	2	6	8	2	2	4	2	55	2	1	1	1	1	1	1	1	2	2	2	0	0	0	0	0	0	0	0	0	0	2	2	2	2	2	2	2	2	2	2	2	2	2	3
1	60	158	54	21.6312	1	1	2	6	7	1	2	3	19	41	1	2	0	1	1	1	1	1	2	1	2	1	1	1	0	0	0	1	0	1	1	1	1	1	1	2	1	1	1	1	2	4	3	1	1
4	60.3753	158	56	22.4323	1	3	2	6	8	1	2	3	1	59	3	1	1	1	1	1	1	1	2	1	2	0	0	0	0	0	0	0	0	0	0	2	2	2	1	1	1	1	1	1	1	1	1	1	1
11	61	162	61	23.2434	1	1	2	6	8	1	0	3	18	43	2	2	1	1	1	1	1	1	2	2	2	1	0	0	0	0	0	0	0	0	0	1	3	3	3	2	4	1	1	1	1	2	2	1	1
30	61	150	55	24.4444	1	1	2	6	8	1	2	3	18	43	2	2	0	1	1	1	1	1	0	2	2	1	0	0	0	0	0	0	0	1	1	1	2	1	1	1	1	1	1	1	1	2	1	2	1
12	61	156	57	23.4221	1	1	2	6	0	1	2	3	8	53	2	2	1	1	1	1	1	1	2	2	2	1	1	0	0	0	0	0	0	0	0	1	2	1	1	1	1	2	2	1	1	1	1	1	1
14	61	155	54	22.4766	1	2	2	6	8	1	0	3	13	48	2	2	0	1	1	1	1	1	2	2	2	0	1	1	0	0	0	0	0	0	0	1	2	1	1	1	1	2	0	2	2	2	2	2	1
12	62.126	168	67	23.7387	1	3	2	6	8	1	2	3	4	58	2	2	0	1	1	1	1	1	2	2	2	0	0	0	0	0	0	0	0	1	0	1	1	3	2	2	2	1	1	1	2	2	2	2	2
3	62.9589	164	56	20.8209	1	1	2	6	8	1	2	3	10	53	2	2	1	1	1	1	1	1	2	2	2	0	1	0	0	0	0	0	0	1	0	1	1	2	1	1	1	1	1	2	2	2	2	2	1
12	63.3781	158	50	20.0288	1	1	1	6	8	1	2	3	17	46	3	1	1	1	1	1	1	1	2	2	2	0	0	0	0	1	0	0	0	1	0	1	2	2	1	2	1	1	1	1	1	2	2	2	3
12	63.3781	157	60	24.3418	1	1	2	6	8	1	2	3	14	49	1	2	1	1	1	1	1	1	2	2	2	1	0	0	0	0	0	0	0	1	0	1	2	2	1	1	1	1	1	1	1	2	2	2	1
1	64	160	60	23.4375	1	3	2	6	8	1	2	3	13	51	1	2	0	1	1	1	1	1	2	2	2	0	0	0	0	1	1	0	0	0	0	2	2	2	1	1	1	1	1	1	1	2	1	2	1
5	64	160	60	23.4375	1	3	2	6	7	1	2	3	4	60	1	2	1	1	1	1	1	1	2	2	2	1	1	0	0	0	0	0	0	0	1	1	2	1	1	1	1	2	2	1	2	1	1	1	1
1	65	163	65	24.4646	1	1	2	6	8	2	2	4	18	47	2	1	1	1	1	1	1	1	2	2	2	1	0	0	0	0	0	0	0	1	0	2	2	2	1	2	1	1	1	2	1	2	2	2	1
1	65	160	50	19.5312	1	3	2	6	5	1	2	4	6	59	2	1	1	1	1	1	1	1	2	2	2	0	0	0	0	0	0	1	1	1	0	1	2	1	2	1	1	1	1	1	2	1	2	2	2
1	65	152	51	22.0741	1	1	2	6	8	2	2	3	16	49	1	2	1	1	1	1	1	1	2	2	2	0	0	0	0	0	0	0	0	1	0	1	2	2	1	1	1	2	2	2	2	2	2	2	1
1	65	157	59	23.9361	1	3	2	6	1	1	2	4	15	50	2	1	1	1	1	1	1	1	2	2	2	1	1	0	0	1	0	0	0	1	0	1	2	1	1	1	1	2	2	2	2	2	1	2	1
15	65	155	52	21.6441	1	1	2	6	0	1	2	3	6	59	1	2	0	1	1	1	1	1	2	2	2	0	0	0	0	0	0	0	1	0	0	1	2	1	1	1	1	2	2	2	2	2	1	2	2
1	66	158	50	20.0288	1	3	2	6	8	1	2	4	4	62	2	2	1	1	1	1	1	1	2	2	2	0	0	0	0	0	0	0	0	0	0	2	2	2	2	1	1	2	2	2	2	2	2	2	2
30	67	150	55	24.4444	1	1	2	6	8	1	0	3	7	60	2	1	0	1	1	1	1	1	2	2	2	0	0	0	0	0	0	0	0	0	0	2	2	1	1	2	1	1	1	2	2	2	2	2	2
1	68	156	55	22.6003	1	1	2	6	1	1	2	4	5	63	1	2	0	1	1	1	1	1	2	2	2	1	0	0	0	0	0	0	0	0	0	2	2	2	2	1	1	1	1	2	2	1	2	1	1
19	68.8849	156	55	22.6003	1	1	2	6	1	1	2	4	5	64	1	2	0	1	1	1	1	1	2	2	2	1	0	0	0	0	0	0	0	0	0	2	2	2	2	1	1	1	1	2	2	1	2	1	1
3	74.1342	163	64	24.0882	1	1	2	6	8	1	1	3	14	60	2	2	0	1	1	1	1	1	2	1	2	1	1	0	0	0	0	0	1	1	1	1	3	3	2	2	1	2	2	2	2	1	2	2	1
11	45	163	68	25.5937	1	1	1	5	0	4	2	3	4	41	2	2	1	1	1	1	1	1	2	1	0	0	0	0	0	0	0	0	0	0	0	2	1	1	1	2	1	1	1	1	1	1	2	2	1
1	52	158	65	26.0375	1	1	2	6	8	1	2	3	1	51	2	1	0	1	1	1	1	1	2	2	2	0	0	0	0	0	0	0	0	0	0	1	4	2	1	2	1	1	1	1	2	1	1	1	1
1	55	165	75	27.5482	1	3	2	6	8	1	2	3	3	52	2	1	1	1	1	1	1	1	2	2	2	1	0	0	0	0	0	0	0	0	1	1	2	1	1	1	1	2	2	2	2	2	2	2	1
1	56	157	63	25.5588	1	3	2	6	8	1	2	3	4	52	2	2	1	1	1	1	1	1	2	2	2	0	0	0	0	0	0	0	0	0	1	2	1	1	2	2	1	1	1	1	2	2	1	2	1
0	58.9562	158	65	26.0375	1	1	2	6	1	1	2	4	19	40	2	2	0	1	1	1	1	1	1	1	2	1	1	0	0	1	0	0	0	0	0	1	2	2	1	1	1	1	1	1	1	2	2	2	1
3	60.8794	160	70	27.3438	1	3	2	6	8	1	2	3	8	53	3	1	1	1	1	1	1	1	2	2	2	1	1	1	0	1	1	0	0	0	0	1	3	2	1	2	1	1	2	2	2	3	2	2	2
2	60.8794	148	62	28.3053	1	3	2	6	8	1	2	3	3	58	2	1	1	1	1	1	1	1	2	2	2	1	1	1	0	1	1	0	0	1	1	1	2	2	1	1	1	2	2	2	2	2	2	3	3
1	62	167	72	25.8166	1	3	2	6	8	2	1	3	4	58	2	2	0	1	1	1	1	1	0	2	2	1	1	0	0	0	0	0	0	1	1	1	3	1	1	2	1	1	1	1	2	3	2	2	1
8	62.5452	167	72	25.8166	1	3	2	6	8	2	1	3	4	59	2	2	0	1	1	1	1	1	0	2	2	1	1	0	0	0	0	0	0	1	1	1	3	1	1	2	1	1	1	1	2	3	2	2	1
5	63	164	69	25.6544	1	1	2	6	0	1	2	3	7	56	2	2	0	1	1	1	1	1	0	2	2	1	0	0	0	0	0	0	0	0	0	2	1	1	1	1	1	1	1	1	1	2	1	1	1
1	64	153	60	25.6312	1	3	2	6	8	1	2	3	12	52	2	0	0	1	1	1	1	1	0	2	2	0	1	0	0	0	0	0	0	1	0	1	3	2	1	2	1	2	2	2	2	2	2	2	1
8	64.211	153	60	25.6312	1	3	2	6	8	1	2	3	12	52	2	0	0	1	1	1	1	1	0	2	2	0	1	0	0	0	0	0	0	1	0	1	3	2	1	2	1	2	2	2	2	2	2	2	1
11	58	152	77	33.3276	1	3	2	6	8	1	1	3	9	49	2	2	1	1	1	1	1	1	2	2	2	1	1	0	0	0	0	0	0	1	1	1	2	1	1	1	1	1	1	2	2	2	1	1	1
11	61	158	136	54.4785	1	3	2	6	8	2	2	3	17	44	1	2	0	1	1	1	1	1	2	2	2	0	1	0	0	0	0	0	0	1	0	1	2	2	1	1	1	1	2	2	2	2	1	1	1
11	54	158	45	18.026	1	1	4	6	4	1	1	3	13	41	2	2	1	1	1	1	1	1	1	2	2	0	1	0	0	0	0	0	0	0	0	1	3	2	1	2	1	2	1	1	1	2	1	1	1
12	55.1233	160	40	15.625	1	3	3	6	8	1	2	3	16	39	2	2	1	1	1	1	1	1	2	2	2	0	0	0	0	0	0	0	0	0	0	2	2	2	2	2	2	2	1	1	1	2	1	1	1
26	32.6082	165	67	24.6097	1	3	5	3	7	1	2	3	1	32	2	2	1	1	1	1	1	1	2	2	2	0	0	0	0	0	0	0	0	0	0	1	2	2	1	1	1	1	2	1	2	2	1	2	1
5	35	156	55	22.6003	1	3	4	1	8	1	2	3	3	32	2	2	1	1	1	1	1	1	2	2	2	0	0	0	0	0	0	0	0	0	0	1	2	2	1	1	1	1	2	1	1	2	2	2	1
6	41	165	60	22.0386	1	3	5	1	4	1	2	4	2	39	2	2	1	1	1	1	1	1	2	2	2	0	0	0	0	0	0	0	0	1	0	2	2	1	1	1	1	1	1	1	1	1	1	1	1
6	41	160	60	23.4375	1	3	5	1	1	4	2	3	2	39	2	1	1	1	1	1	1	1	2	2	2	0	0	0	0	0	0	0	0	0	0	2	1	2	1	1	1	2	2	1	1	2	1	2	1
5	41	158	49	19.6283	1	3	5	1	1	1	2	3	2	39	2	2	1	1	1	1	1	1	2	2	2	0	0	0	0	0	0	0	0	0	0	1	1	1	1	1	1	1	1	1	1	2	1	1	1
6	43	160	52	20.3125	1	3	4	6	6	1	2	3	7	36	1	2	1	1	1	1	1	1	2	2	2	0	0	0	0	0	0	0	0	0	0	1	1	1	1	1	1	1	1	1	1	1	1	1	1
14	46	159	53	20.9644	1	0	3	2	0	1	2	3	4	42	1	2	0	1	1	1	1	1	2	2	2	0	0	0	0	0	0	0	0	0	0	0	1	1	1	1	1	1	1	1	1	1	1	1	1
5	47	160	57	22.2656	1	3	4	6	8	1	2	3	7	40	1	2	1	1	1	1	1	1	2	2	2	0	0	0	0	0	0	0	0	1	0	1	1	1	1	1	1	1	1	1	1	2	1	1	1
1	47	158	50	20.0288	1	1	3	6	8	1	2	3	5	42	2	2	1	1	1	1	1	1	2	2	2	0	0	0	0	0	0	0	0	1	0	1	2	2	1	1	1	1	2	2	2	2	2	2	1
18	47.8712	162	65	24.7676	1	3	4	1	1	4	1	4	3	45	2	1	1	1	1	1	1	1	2	2	2	0	0	0	0	0	0	0	0	0	0	1	1	1	1	1	1	1	1	1	1	1	1	1	1
1	48	168	55	19.487	1	1	3	6	0	1	2	3	2	46	1	2	1	1	1	1	1	1	2	2	2	0	0	0	0	0	0	0	0	1	0	1	2	2	1	1	1	1	1	1	1	2	2	1	1
3	48.2	164	53	19.7055	1	1	3	6	8	1	2	3	6	42	2	1	1	1	1	1	1	1	2	2	2	0	0	0	0	0	0	0	0	0	0	1	2	2	2	2	1	2	2	2	1	2	2	2	2
12	49	165	52	19.1001	1	3	5	6	4	1	2	3	6	43	2	1	1	1	1	1	1	1	2	1	1	0	0	0	0	0	0	0	1	1	0	1	3	2	1	1	1	2	2	2	2	2	2	2	2
11	50	158	57	22.8329	1	1	3	5	8	1	0	3	6	44	2	2	1	1	1	1	1	1	2	2	2	0	1	0	0	0	0	0	0	1	0	1	2	2	1	2	1	2	2	2	2	2	2	2	1
10	50.2849	162	55	20.9572	1	3	4	5	7	1	1	3	6	44	2	2	1	1	1	1	1	1	2	2	1	1	0	0	0	0	0	0	0	0	0	1	3	2	1	1	1	1	1	2	1	2	1	1	1
5	51	159	62	24.5243	1	1	3	5	8	1	0	3	6	45	2	2	0	1	1	1	1	1	1	0	0	0	1	0	0	1	0	0	0	1	0	1	2	2	1	1	1	1	1	2	2	2	1	1	2
11	51	169	68	23.8087	1	3	5	6	2	1	1	3	4	47	1	2	1	1	1	1	1	1	2	2	2	0	0	0	0	0	0	0	0	1	1	1	3	2	1	2	1	1	1	2	2	2	1	2	1
0	51.0356	157	50	20.2848	1	1	5	1	11	1	1	4	5	46	1	2	1	1	1	1	1	1	2	2	2	0	0	0	0	0	0	0	0	0	0	1	2	1	1	1	1	1	1	1	1	2	2	1	1
1	52	169	62	21.7079	1	4	3	1	7	1	2	4	16	36	1	2	1	1	1	1	1	1	2	1	1	0	0	0	0	0	0	0	0	0	0	2	2	1	1	1	1	1	1	1	1	2	1	1	1
30	52	155	50	20.8117	1	3	3	6	8	1	2	3	6	46	2	1	1	1	1	1	1	1	2	2	2	0	0	0	0	0	0	0	0	0	0	1	2	1	1	1	1	1	1	1	1	1	1	1	1
7	52.4548	153	53	22.6409	1	1	5	6	2	1	1	3	6	46	1	2	1	1	1	1	1	1	2	2	2	1	1	0	0	0	0	0	0	1	1	1	2	1	1	1	1	1	1	1	1	1	1	1	1
11	53	158	50	20.0288	1	1	3	5	8	1	1	3	11	42	2	1	0	1	1	1	1	1	0	2	2	0	1	0	0	0	0	0	0	1	0	1	2	3	3	2	1	2	2	2	1	3	1	2	1
3	53.2877	165	56	20.5693	1	1	4	6	5	1	2	3	7	46	2	2	0	1	1	1	1	1	2	2	2	0	0	0	0	0	0	0	0	1	0	1	2	2	1	1	1	1	1	1	1	1	1	1	1
3	54.3699	161	54	20.8325	1	1	3	6	0	1	2	3	12	42	0	2	0	2	1	1	1	1	1	2	2	0	1	0	0	0	0	0	0	0	0	1	2	2	1	1	1	1	1	1	1	1	2	1	1
3	54.874	158	60	24.0346	1	1	4	1	1	4	2	3	7	48	2	2	1	1	1	1	1	1	2	2	2	0	0	0	0	0	0	0	0	0	0	2	1	1	1	1	1	1	1	1	1	1	1	1	1
20	55	160	60	23.4375	1	1	3	6	7	2	3	3	12	43	2	1	1	1	1	1	1	1	0	2	2	0	0	0	0	0	0	0	0	1	0	1	1	1	1	1	1	1	1	1	1	1	1	1	1
11	55	156	51	20.9566	1	1	3	6	1	1	2	3	6	49	2	2	0	1	1	1	1	1	2	2	2	0	0	0	0	0	0	0	0	0	0	1	2	1	1	1	1	1	1	1	1	1	1	1	1
1	55	165	60	22.0386	1	3	3	6	7	1	2	3	3	52	2	2	1	1	1	1	1	1	2	2	2	0	0	0	0	0	0	0	0	0	0	1	1	2	1	2	1	1	1	1	1	2	1	1	1
8	55.4575	165	60	22.0386	1	3	3	6	7	1	2	3	3	52	2	2	1	1	1	1	1	1	2	2	2	0	0	0	0	0	0	0	0	0	0	1	1	2	1	2	1	1	1	1	1	2	1	1	1
12	55.7918	166	63	22.8625	1	3	3	6	12	1	2	3	1	55	1	2	1	1	1	1	1	1	2	2	2	0	1	0	0	0	0	0	0	1	0	1	2	2	1	1	1	1	1	2	1	2	2	2	1
1	56	157	56	22.719	1	3	3	6	8	1	2	4	8	48	2	1	1	1	1	1	1	1	2	2	2	0	1	0	0	0	0	0	0	1	0	2	3	1	1	1	1	1	1	1	1	1	2	1	1
20	56	160	63	24.6094	1	3	3	6	5	1	2	3	12	44	1	2	1	1	1	1	1	1	2	2	2	0	1	0	0	0	0	0	0	0	0	1	1	1	1	1	1	1	1	1	2	2	2	2	1
30	56	151	57	24.9989	1	1	3	6	1	4	2	3	6	50	2	2	0	1	1	1	1	1	0	1	0	0	0	0	0	0	0	0	1	1	0	1	2	2	1	2	1	1	1	2	2	2	2	2	1
11	57	159	50	19.7777	1	1	4	6	4	1	2	3	19	38	2	2	1	1	1	1	1	1	2	2	2	0	0	0	0	0	0	0	0	1	0	1	2	1	1	1	1	1	1	1	2	2	2	1	1
30	57	165	68	24.977	1	3	3	6	8	1	2	3	13	44	2	1	1	1	1	1	1	1	2	2	2	1	1	0	0	0	0	0	0	0	0	1	1	1	1	1	1	1	2	1	1	1	1	1	1
30	57	160	58	22.6562	1	1	5	6	1	5	0	3	12	45	2	2	1	1	1	1	1	1	0	1	2	0	0	0	0	0	0	0	1	1	0	1	1	2	1	1	1	1	1	1	2	2	2	2	1
6	57	168	70	24.8016	1	3	3	6	4	4	1	3	10	47	2	2	1	1	1	1	1	1	2	2	2	0	1	0	0	0	0	0	0	1	1	1	2	1	1	1	1	1	1	1	1	1	2	2	1
11	57	163	65	24.4646	1	1	3	6	8	1	2	3	8	49	2	1	1	1	1	1	1	1	2	2	2	1	1	0	0	1	0	0	0	1	0	1	2	2	2	1	1	2	2	1	1	2	1	2	1
3	57.4575	168	62	21.9671	1	1	3	5	5	1	2	3	13	44	1	2	1	1	1	1	1	1	2	2	2	0	0	0	1	1	0	0	0	0	0	2	2	2	2	1	1	1	1	1	1	1	1	1	1
8	57.8274	159	50	19.7777	1	1	4	6	4	1	2	3	19	39	2	2	1	1	1	1	1	1	2	2	2	0	0	0	0	0	0	0	0	1	0	1	2	1	1	1	1	1	1	1	2	2	2	1	1
1	58	165	66	24.2424	1	1	4	6	5	1	2	3	17	41	1	2	1	1	1	1	1	1	2	2	2	0	0	0	0	0	0	0	0	0	0	1	1	1	1	1	1	1	1	1	1	2	2	2	1
1	58	160	50	19.5312	1	1	4	6	1	1	0	3	5	53	2	2	0	1	1	1	1	1	2	2	2	0	1	0	0	0	0	0	0	0	0	1	1	2	1	2	1	1	1	1	2	2	1	2	1
4	58.8767	160	62	24.2188	1	3	4	0	4	1	3	3	7	52	2	1	1	1	1	1	1	1	2	2	2	1	0	0	0	0	0	0	1	0	1	1	2	2	2	1	1	1	1	1	2	2	1	1	1
11	59	162	63	24.0055	1	3	3	6	1	1	1	3	18	41	2	2	1	1	1	1	1	1	2	2	2	0	1	0	0	0	0	0	0	1	0	2	2	1	1	1	1	1	2	1	1	2	1	1	1
31	59	160	58	22.6562	1	1	4	6	7	1	2	3	7	52	2	2	1	1	1	1	1	1	2	2	2	0	1	0	0	0	0	0	0	1	0	1	2	1	1	1	1	1	1	1	1	2	2	2	1
5	59	160	62	24.2188	1	1	4	6	8	2	2	3	15	44	2	2	1	1	1	1	1	1	2	2	2	0	0	0	0	0	0	0	0	0	0	1	2	2	2	1	1	1	2	2	1	2	1	2	1
11	60	160	51	19.9219	1	1	3	6	8	1	2	3	9	51	1	2	0	1	1	1	1	1	0	2	2	1	1	0	1	0	0	0	1	1	0	1	2	2	2	2	2	2	2	3	2	2	2	2	2
12	61.126	163	61	22.9591	1	1	3	6	4	1	2	3	12	49	1	2	0	1	1	1	1	1	2	2	2	1	0	0	0	0	0	0	0	1	0	1	4	2	1	1	1	2	2	1	3	4	2	4	1
34	61.8794	160	60	23.4375	1	1	4	6	2	2	2	3	23	39	2	2	1	1	1	1	1	1	2	2	2	1	1	0	0	0	1	0	0	0	1	1	4	2	1	2	1	1	2	1	2	3	2	2	2
11	62	162	62	23.6244	1	3	3	6	4	1	2	3	4	58	2	2	1	1	1	1	1	1	2	2	2	0	0	0	0	0	0	0	1	1	0	2	2	2	1	2	1	2	2	2	2	2	1	2	1
1	63	155	51	21.2279	1	1	3	6	4	1	2	4	3	60	2	2	1	1	1	1	1	1	2	2	2	0	0	0	0	0	0	0	0	1	0	1	4	2	1	2	1	2	2	1	2	2	2	2	1
8	63.9589	155	51	21.2279	1	1	3	6	4	1	2	4	3	61	2	2	1	1	1	1	1	1	2	2	2	0	0	0	0	0	0	0	0	1	0	1	4	2	1	2	1	2	2	1	2	2	2	2	1
1	64	160	58	22.6562	1	1	4	1	4	1	2	3	5	59	2	2	1	1	1	1	1	1	2	2	2	0	0	0	0	0	0	0	0	1	0	2	1	1	1	2	1	1	1	1	2	3	2	2	1
12	64	158	57	22.8329	1	1	3	6	8	1	2	3	2	62	1	2	1	1	1	1	1	1	2	2	2	0	0	0	0	0	0	0	0	0	0	2	1	1	1	1	1	1	1	1	1	1	1	1	1
1	64	163	57	21.4536	1	3	3	6	4	1	2	3	8	56	2	1	1	1	1	1	1	1	2	2	2	0	0	0	0	0	0	0	0	0	0	1	2	2	1	1	1	1	1	1	2	2	2	2	1
1	65	158	55	22.0317	1	1	3	6	0	2	2	3	6	59	2	2	0	1	1	1	1	1	2	2	2	1	1	0	0	1	0	1	0	0	0	1	2	3	2	3	1	1	1	1	0	0	1	0	0
8	65.6301	158	55	22.0317	1	1	3	6	0	2	2	3	6	60	2	2	0	1	1	1	1	1	2	2	2	1	1	0	0	1	0	1	0	0	0	1	2	3	2	3	1	1	1	1	0	0	1	0	0
1	66	166	67	24.3141	1	1	3	6	5	2	2	3	4	62	3	1	1	1	1	1	1	1	2	2	2	0	1	0	0	0	0	0	0	1	0	1	2	2	1	1	1	1	1	1	2	2	2	1	1
1	66	163	60	22.5827	1	1	3	6	8	1	2	3	23	43	2	1	1	1	1	1	1	1	2	2	1	1	1	0	0	0	0	1	1	1	1	1	3	3	1	1	1	2	2	2	3	2	2	2	1
1	66	152	52	22.5069	1	1	3	6	5	1	2	3	10	56	2	2	0	1	1	1	1	1	2	2	2	0	0	0	0	1	0	1	1	1	0	1	3	2	1	1	1	1	2	2	2	2	1	1	1
30	67	167	67	24.0238	1	1	3	6	7	4	2	3	10	57	2	2	0	1	1	1	1	1	2	1	0	1	0	0	0	0	0	0	1	1	1	2	2	1	1	1	1	1	1	2	2	2	2	2	2
1	68	154	58	24.4561	1	3	3	6	5	1	2	3	19	49	2	1	1	1	1	1	1	1	1	2	2	0	0	0	0	1	0	0	0	1	0	2	3	2	1	1	1	1	1	2	2	1	3	1	1
34	68.6329	161	55	21.2183	1	1	3	6	4	1	2	4	20	49	3	1	1	1	1	1	1	1	1	2	2	1	1	0	0	0	0	0	0	1	1	1	2	2	1	1	1	1	2	0	2	4	2	2	2
3	70.6329	159	55	21.7555	1	1	5	6	4	1	2	3	9	62	1	2	1	1	1	1	1	1	2	2	2	1	1	0	0	1	0	1	0	1	0	1	4	3	2	3	1	2	2	1	1	2	2	2	1
3	71.0493	160	58	22.6562	1	1	3	6	4	4	2	4	1	70	2	2	1	1	1	1	1	1	2	2	2	1	1	0	0	0	0	0	0	1	0	1	2	2	1	1	1	1	1	1	2	2	1	2	1
34	73.1342	160	57	22.2656	1	1	3	6	4	1	2	4	13	60	0	2	1	1	1	1	1	1	2	2	2	1	0	0	0	1	0	0	0	1	0	1	3	1	1	1	1	1	1	1	1	2	2	1	1
4	74.3836	163	60	22.5827	1	3	3	6	5	2	3	4	14	60	2	2	1	1	1	1	1	1	2	2	2	1	0	0	0	0	0	0	0	1	0	1	2	1	1	1	1	1	1	2	2	1	1	1	1
18	49.3671	159	65	25.711	1	3	4	6	1	1	1	4	2	47	2	1	1	1	1	1	1	1	2	2	2	0	0	0	0	0	0	0	0	0	0	1	1	1	1	1	1	1	1	1	1	1	1	1	1
7	59.6274	155	64	26.6389	1	1	4	6	1	1	1	3	1	59	2	2	1	1	1	1	1	1	0	2	2	0	0	0	0	0	0	0	0	1	0	1	2	2	1	1	1	1	1	1	1	2	1	1	1
26	48.7863	155	70	29.1363	1	3	5	1	4	1	1	3	4	45	1	2	1	1	1	1	1	1	1	2	2	0	0	0	0	0	0	0	0	1	0	1	2	2	1	2	1	1	1	1	1	1	2	1	1
4	51.6219	160	67	26.1719	1	3	4	4	4	1	2	3	7	45	3	1	1	1	1	1	1	1	2	2	2	1	0	0	0	0	0	0	0	1	0	1	2	2	2	1	1	1	1	1	2	2	1	2	1
4	52.9507	158	66	26.4381	1	3	3	6	8	4	2	3	8	45	2	2	0	1	1	1	1	1	1	2	2	0	1	0	0	0	0	0	0	0	0	1	2	1	1	1	1	1	1	1	1	1	1	1	1
1	53	158	70	28.0404	1	3	3	6	1	1	2	3	6	47	1	2	1	1	1	1	1	1	2	2	2	1	1	0	0	0	1	0	0	1	1	1	2	2	1	1	1	1	1	1	2	2	2	2	1
15	53	152	60	25.9695	1	1	3	6	8	1	1	3	2	51	1	2	0	1	1	1	1	1	2	2	2	0	1	0	0	0	0	0	0	0	0	1	2	2	1	2	1	2	2	1	1	2	1	2	1
2	53.874	155	65	27.0552	1	3	3	6	8	1	2	3	3	51	2	1	1	1	1	1	1	1	2	2	0	0	0	0	0	0	0	0	1	1	0	1	3	4	3	2	1	2	3	2	2	3	2	2	1
12	54	160	70	27.3438	1	1	3	6	8	1	2	4	11	43	2	1	1	1	1	1	1	1	2	2	2	1	0	0	0	0	0	0	0	1	0	1	2	2	1	2	1	1	1	2	2	1	2	1	1
1	55	164	70	26.0262	1	3	3	6	7	1	2	3	13	42	3	1	0	1	1	1	1	1	2	2	2	0	1	1	0	0	0	0	0	1	1	2	3	2	1	1	2	2	2	1	2	2	2	2	2
1	59	157	65	26.3702	1	1	3	6	8	1	2	3	6	53	2	2	1	1	1	1	1	1	2	2	2	0	0	0	0	0	0	0	0	0	1	1	1	1	1	1	1	1	1	2	2	2	1	2	1
1	60	150	65	28.8889	1	3	3	6	1	4	0	4	7	53	1	2	1	1	1	1	1	1	0	2	2	1	0	0	0	0	0	1	1	1	1	1	2	3	3	0	1	1	2	2	3	4	1	1	1
10	60.6274	156	65	26.7094	1	1	3	6	8	1	2	3	11	50	1	2	1	1	1	1	1	1	2	2	2	0	1	1	0	1	0	0	0	0	0	1	4	3	2	1	1	1	1	2	2	2	1	1	1
8	60.8794	150	65	28.8889	1	3	3	6	1	4	0	4	7	54	1	2	1	1	1	1	1	1	0	2	2	1	0	0	0	0	0	1	1	1	1	1	2	3	3	0	1	1	2	2	3	4	1	1	1
12	61.6274	160	67	26.1719	1	3	3	6	4	1	2	3	2	60	2	2	1	1	1	1	1	1	2	2	2	1	1	0	0	0	0	0	0	1	1	1	2	2	2	2	1	1	1	1	2	2	2	1	1
1	62	160	65	25.3906	1	3	3	6	6	1	2	3	13	49	2	2	1	1	1	1	1	1	2	2	2	0	1	0	0	0	0	0	0	1	1	1	2	1	1	1	1	1	1	1	1	1	1	1	1
6	65	160	72	28.125	1	1	4	6	4	1	2	3	2	63	2	2	1	1	1	1	1	1	1	1	2	0	1	0	0	0	1	0	0	0	1	1	2	4	4	1	1	1	1	1	2	1	2	2	3
5	66	155	61	25.3902	1	1	3	6	8	1	0	3	2	64	1	2	1	1	1	1	1	1	2	2	2	0	1	0	0	0	0	1	0	1	1	1	3	2	1	2	1	1	1	2	2	3	3	2	1
15	67	156	65	26.7094	1	1	3	6	8	1	2	3	9	58	2	2	0	1	1	1	1	1	2	2	2	1	1	0	0	0	0	0	0	0	0	2	4	3	3	0	1	3	3	0	4	0	0	0	2
1	69	167	72	25.8166	1	1	3	6	4	1	2	3	29	40	2	1	1	1	1	1	1	1	2	1	2	0	0	0	0	0	0	0	0	0	0	2	2	2	2	2	1	1	1	3	2	2	1	2	2
1	72	162	67	25.5296	1	3	5	6	5	1	2	3	17	55	2	2	1	1	1	1	1	1	2	2	2	1	0	0	0	1	0	0	0	1	0	1	2	2	1	1	1	1	1	1	1	1	1	1	1
34	59.9562	153	100	42.7186	1	2	6	0	1	0	2	4	22	38	3	1	1	1	1	1	1	1	1	2	2	0	0	0	0	0	0	0	0	0	0	2	4	2	0	0	3	3	2	2	2	3	3	3	2
11	55	158	80	32.0461	1	3	3	6	8	1	0	3	24	31	3	1	1	1	1	1	1	1	2	2	1	1	1	0	0	1	0	0	1	1	0	2	2	1	1	1	1	2	1	1	1	1	1	1	1
1	55	165	130	47.7502	1	1	3	6	8	1	2	3	5	50	2	2	1	1	1	1	1	1	1	2	2	0	0	0	0	0	0	0	0	0	0	2	2	2	2	2	1	2	1	1	3	2	2	2	1
11	55	158	80	32.0461	1	3	3	6	8	1	0	3	24	31	3	1	1	1	1	1	1	1	2	2	1	1	1	0	0	1	0	0	1	1	0	2	2	1	1	1	1	2	1	1	1	1	1	1	1
8	55.5753	158	80	32.0461	1	3	3	6	8	1	0	3	24	32	3	1	1	1	1	1	1	1	2	2	1	1	1	0	0	1	0	0	1	1	0	2	2	1	1	1	1	2	1	1	1	1	1	1	1
1	56	155	103	42.872	1	1	3	6	8	2	0	3	2	54	1	2	1	1	1	1	1	1	2	2	2	0	1	0	0	0	0	0	0	1	1	2	2	2	1	2	1	1	1	1	2	2	2	2	1
34	65.5479	160	90	35.1562	1	1	4	5	11	3	3	3	5	61	1	2	1	1	1	1	1	1	1	2	2	1	1	0	0	0	0	0	0	1	1	2	2	4	2	1	1	4	1	2	1	1	1	1	2
1	62	158	50	20.0288	4	2	2	6	5	2	2	3	14	48	1	2	1	1	1	1	1	1	2	2	2	0	1	0	0	1	0	0	0	1	0	1	1	2	1	1	1	1	1	2	2	2	2	2	2
5	74	160	60	23.4375	4	4	2	6	0	5	0	4	14	60	1	2	0	1	1	1	1	1	1	1	1	1	1	0	0	0	0	0	0	0	0	1	1	1	2	1	1	1	1	1	2	2	2	2	1
11	62	154	66	27.8293	4	2	2	6	8	1	2	3	3	59	1	2	0	1	1	1	1	1	2	2	2	0	0	0	0	0	0	0	1	1	1	1	2	2	1	1	1	1	1	2	2	2	2	1	1
12	69.2137	160	41	16.0156	4	4	5	6	2	1	2	3	22	47	2	2	1	1	1	1	1	1	1	2	2	0	0	0	0	0	0	0	0	0	0	1	2	1	1	2	1	1	1	2	2	2	2	2	1
32	26	163	49	18.4425	2	2	3	1	1	4	2	3	1	25	2	2	1	1	1	1	1	1	2	2	2	0	0	0	0	0	0	0	0	0	0	1	2	1	1	1	1	1	1	1	1	1	1	2	1
3	49.2	160	60	23.4375	4	3	4	1	2	1	2	3	2	47	1	2	1	1	1	1	1	1	1	2	2	0	0	0	0	0	0	0	0	0	0	1	1	1	1	1	1	1	1	1	1	3	4	4	2
1	47	158	50	20.0288	3	2	3	5	5	2	2	3	4	43	1	2	1	1	1	1	1	1	2	2	2	0	0	0	0	0	0	0	0	0	0	1	2	2	1	1	1	1	1	1	1	2	2	1	1
3	48.0329	168	70	24.8016	3	2	4	1	7	1	3	4	4	44	2	2	1	1	1	1	1	1	2	2	2	0	0	0	0	0	0	0	0	0	0	1	2	2	2	2	1	1	2	2	2	2	2	2	2
12	62	156	48	19.7239	5	4	4	6	5	1	2	3	22	40	2	1	1	1	1	1	1	1	2	2	2	0	1	0	0	0	0	0	0	1	1	1	4	4	3	2	2	2	3	4	2	2	4	2	1
1	66	160	64	25	2	2	3	6	4	1	2	3	9	57	2	2	1	1	1	1	1	1	2	2	2	1	0	1	0	1	0	0	1	0	1	1	1	2	1	1	1	1	1	2	2	2	2	2	1
14	69	158	60	24.0346	4	4	3	6	8	1	2	3	17	52	2	1	1	1	1	1	1	1	2	1	1	1	1	0	0	0	1	1	1	1	0	1	3	2	1	2	1	2	2	2	1	3	1	3	1
1	70	167	60	21.5139	4	2	3	6	0	2	0	4	5	65	2	2	1	1	1	1	1	1	2	2	2	0	1	0	1	0	1	1	1	1	1	2	2	2	1	2	1	2	2	2	2	3	3	2	0
3	53.789	157	70	28.3987	2	2	3	6	2	2	1	4	14	40	2	2	1	1	1	1	1	1	0	2	2	0	0	0	0	0	0	0	0	1	0	1	2	2	1	3	1	2	2	2	3	2	2	2	1
11	59	158	70	28.0404	3	2	4	6	4	1	2	3	15	44	1	2	1	1	1	1	1	1	2	2	2	0	1	0	0	0	0	0	0	0	0	1	1	1	1	1	1	1	1	1	1	1	1	1	1
1	51	157	53	21.5019	1	3	2	6	7	1	2	3	8	43	2	3	0	1	1	1	1	1	2	2	2	0	0	0	0	0	0	0	0	1	0	1	2	2	2	1	1	1	1	1	2	2	2	2	1
8	51.1206	157	53	21.5019	1	3	2	6	7	1	2	3	8	43	2	3	0	1	1	1	1	1	2	2	2	0	0	0	0	0	0	0	0	1	0	1	2	2	2	1	1	1	1	1	2	2	2	2	1
11	52	156	58	23.833	1	1	2	6	8	1	2	3	15	37	2	3	1	1	1	1	1	1	2	2	2	0	1	0	0	0	0	0	0	1	0	1	2	1	1	1	1	1	1	1	2	1	2	1	1
11	53	163	60	22.5827	1	1	2	6	8	1	2	3	3	50	2	4	0	1	1	1	1	1	2	1	1	0	0	0	0	0	0	0	0	0	0	1	2	2	1	1	1	1	1	1	2	2	1	2	1
11	56	150	49	21.7778	1	3	2	6	8	1	0	3	9	47	1	3	0	1	1	1	1	1	2	2	2	0	0	0	0	0	0	0	0	0	0	1	2	1	1	2	1	1	1	1	1	1	1	1	1
4	60.3753	163	63	23.7118	1	3	2	6	8	2	2	3	5	55	3	2	1	1	1	1	1	1	2	2	2	1	1	1	0	0	0	0	0	0	0	1	2	1	1	2	1	1	1	2	1	2	1	1	1
1	61	170	59	20.4152	1	1	2	6	7	1	2	3	2	59	1	3	1	1	1	1	1	1	2	2	2	0	1	0	0	1	0	0	0	0	0	1	2	1	1	1	1	1	1	1	1	1	2	1	1
1	61	167	58	20.7967	1	3	2	6	8	0	2	3	14	47	1	3	1	1	1	1	1	1	1	2	2	0	1	0	0	0	0	0	0	1	0	1	3	2	1	1	2	2	2	2	1	2	1	2	1
12	61.5452	162	62	23.6244	1	3	2	6	7	1	2	3	8	54	3	2	1	1	1	1	1	1	2	2	2	1	0	0	0	0	0	0	0	1	0	1	4	3	1	2	1	3	2	3	2	3	3	3	2
12	67	158	62	24.8358	1	3	2	6	11	2	2	4	23	44	1	4	1	1	1	1	1	1	2	2	2	0	1	0	0	0	0	0	0	0	1	1	3	2	1	1	1	1	1	2	2	2	1	1	1
20	52	162	77	29.34	1	4	2	6	0	0	2	3	2	50	3	4	1	1	1	1	1	1	2	1	2	0	0	0	0	0	0	0	0	1	0	1	2	2	1	1	1	1	1	2	1	3	1	2	1
1	57	158	63	25.2363	1	1	2	6	7	1	1	3	5	52	1	3	1	1	1	1	1	1	2	2	2	0	1	0	0	0	0	0	0	0	0	2	1	1	1	1	1	1	1	1	2	2	2	2	1
11	57	156	70	28.764	1	1	2	6	8	1	2	3	12	45	3	2	1	1	1	1	1	1	2	2	2	0	0	0	0	0	0	0	1	1	0	1	3	2	2	1	1	2	3	1	1	2	1	1	1
12	57	173	75	25.0593	1	1	2	6	5	4	2	3	10	47	4	1	1	1	1	1	1	1	1	1	1	1	1	1	0	0	1	0	0	1	0	1	0	2	2	1	1	1	1	1	1	1	2	2	1
34	57.7096	164	70	26.0262	1	1	2	6	8	1	2	3	7	51	4	0	0	1	1	1	1	1	2	2	2	0	0	0	0	0	0	0	0	0	0	1	4	1	1	1	1	1	1	1	1	2	1	1	1
1	60	158	65	26.0375	1	1	2	6	0	1	2	3	2	58	3	2	0	1	1	1	1	1	2	2	2	0	0	0	0	0	0	0	0	1	0	1	3	2	1	1	1	3	2	1	2	4	1	2	1
9	60.3753	164	70	26.0262	1	1	2	6	1	1	2	4	15	45	3	2	1	1	1	1	1	1	2	2	2	0	1	1	0	1	0	0	0	0	0	1	2	2	1	1	1	1	2	1	1	2	1	1	1
3	62.4603	156	65	26.7094	1	3	2	6	8	1	2	3	12	50	1	3	0	1	1	1	1	1	0	2	2	0	1	0	0	0	0	0	0	1	0	1	2	2	1	1	1	1	1	2	2	2	1	2	1
11	63	162	70	26.6728	1	1	2	6	8	1	2	3	5	58	3	2	1	1	1	1	1	1	2	2	2	0	1	0	0	0	0	0	0	1	1	1	2	2	1	1	1	2	2	1	2	2	1	2	2
1	65	156	69	28.3531	1	1	2	6	8	1	2	3	7	58	3	4	1	1	1	1	1	1	2	2	2	0	1	1	0	0	0	0	0	1	1	2	3	2	1	2	2	2	2	2	2	3	3	2	1
7	60.7123	160	42	16.4062	1	3	3	6	4	5	2	4	10	51	1	4	0	1	1	1	1	1	1	2	2	0	0	0	0	0	0	0	0	0	0	1	2	1	1	1	1	1	1	1	1	2	2	1	1
34	59.9562	163	63	23.7118	1	3	4	5	1	1	2	3	19	41	3	3	1	1	1	1	1	1	2	1	2	0	0	0	0	0	0	0	1	1	1	1	4	3	1	1	1	2	3	2	3	2	2	2	1
3	37.1096	167	58	20.7967	1	1	4	6	2	1	2	3	6	31	3	4	0	1	1	1	1	1	2	2	2	0	0	0	0	0	0	0	0	0	0	1	2	2	2	2	1	1	2	1	1	1	1	1	2
6	42	162	56	21.3382	1	3	4	1	8	1	2	3	12	30	1	4	1	1	1	1	1	1	2	1	2	0	0	0	0	0	0	0	0	1	1	1	3	2	2	1	1	3	3	1	2	3	1	2	1
1	48	160	57	22.2656	1	3	4	6	4	1	2	3	2	46	3	3	1	1	1	1	1	1	2	2	2	1	0	0	0	0	0	0	0	0	0	1	4	2	1	2	1	2	2	2	2	3	2	2	1
26	48.0329	158	60	24.0346	1	3	3	6	10	3	2	3	14	34	4	1	1	1	1	1	1	1	2	2	2	1	0	0	0	0	1	0	0	0	0	1	2	1	1	2	1	1	1	1	1	2	1	1	1
8	48.7041	160	57	22.2656	1	3	4	6	4	1	2	3	2	47	3	3	1	1	1	1	1	1	2	2	2	1	0	0	0	0	0	0	0	0	0	1	4	2	1	2	1	2	2	2	2	3	2	2	1
11	49	160	55	21.4844	1	3	5	1	1	1	2	4	7	42	3	2	1	1	1	1	1	1	2	2	2	0	0	0	0	0	0	0	0	1	1	1	3	2	2	2	1	1	1	2	2	2	2	1	1
11	51	158	55	22.0317	1	3	4	1	2	1	2	3	9	42	2	4	1	1	1	1	1	1	2	2	2	0	0	0	0	0	0	0	0	0	0	2	2	0	0	0	0	1	1	1	2	2	1	2	1
20	51	168	64	22.6757	1	0	4	6	4	1	0	3	7	44	3	2	1	1	1	1	1	1	2	2	2	0	0	0	0	0	1	0	0	0	0	1	1	2	1	1	1	1	1	1	1	1	1	1	1
1	52	160	61	23.8281	1	1	3	6	8	1	2	3	3	49	3	2	0	1	1	1	1	1	2	2	2	0	0	0	0	0	0	0	0	1	0	1	3	2	1	1	1	3	2	1	2	4	1	2	1
1	53	164	63	23.4236	1	3	3	6	5	1	0	3	3	50	2	4	0	1	1	1	1	1	2	2	2	0	0	0	0	0	0	0	0	0	0	2	3	3	2	1	1	1	1	1	1	2	1	2	1
8	53.789	164	63	23.4236	1	3	3	6	5	1	0	3	3	51	2	4	0	1	1	1	1	1	2	2	2	0	0	0	0	0	0	0	0	0	0	2	3	3	2	1	1	1	1	1	1	2	1	2	1
1	54	165	62	22.7732	1	1	3	6	8	1	2	3	21	33	3	2	1	1	1	1	1	1	1	2	2	0	0	0	0	0	0	0	0	0	0	2	1	1	1	2	1	1	1	1	2	1	1	1	1
6	54	160	55	21.4844	1	3	5	6	5	1	2	4	7	47	3	2	1	1	1	1	1	1	2	2	2	0	0	0	0	0	0	0	0	0	0	1	1	1	1	1	1	1	1	1	1	1	1	1	1
1	55	163	55	20.7008	1	1	3	6	8	1	0	4	8	47	3	3	1	1	1	1	1	1	1	2	2	0	1	1	0	0	0	0	0	0	0	2	1	2	2	1	1	1	1	1	1	1	1	1	1
4	55.1233	160	55	21.4844	1	1	3	6	4	1	2	3	5	50	3	4	1	1	1	1	1	1	2	2	2	0	0	0	0	0	0	0	0	1	0	1	4	4	3	2	1	3	2	2	2	3	2	2	1
3	55.9534	150	56	24.8889	1	3	3	6	5	1	1	3	8	48	1	4	1	1	1	1	1	1	1	2	2	0	0	0	0	0	0	0	1	1	0	1	1	1	1	1	1	1	1	1	1	1	2	1	1
1	56	168	62	21.9671	1	3	3	6	2	1	2	3	9	47	2	4	0	1	1	1	1	1	2	2	2	1	1	0	0	0	0	0	0	0	0	2	2	2	1	1	1	1	1	2	2	2	1	2	1
30	56	165	62	22.7732	1	1	3	6	4	1	1	3	11	45	1	3	0	1	1	1	1	1	0	2	2	0	0	0	0	0	0	0	0	0	0	1	2	1	1	1	1	1	1	1	2	1	1	1	1
1	56	152	52	22.5069	1	3	3	6	8	1	2	3	20	36	4	1	1	1	1	1	1	1	2	2	2	1	1	0	0	0	1	0	0	0	0	1	2	2	1	2	1	2	2	2	2	2	2	2	1
5	56	158	54	21.6312	1	4	6	6	1	4	1	4	9	47	1	4	1	1	1	1	1	1	1	2	2	0	0	0	0	0	0	0	0	0	0	1	4	1	1	1	1	1	1	2	1	2	1	2	1
8	56.5425	152	52	22.5069	1	3	3	6	8	1	2	3	20	37	4	1	1	1	1	1	1	1	2	2	2	1	1	0	0	0	1	0	0	0	0	1	2	2	1	2	1	2	2	2	2	2	2	2	1
3	57.2055	162	62	23.6244	1	1	4	5	1	5	2	3	16	41	3	4	1	1	1	1	1	1	1	2	2	1	1	0	0	0	0	0	1	1	0	1	3	2	2	1	1	1	1	0	1	2	1	2	1
5	58	162	61	23.2434	1	2	3	6	1	1	2	4	11	47	4	3	0	1	1	1	1	1	0	2	2	0	1	0	0	0	0	0	0	1	0	1	2	2	2	1	1	1	1	1	1	2	1	1	1
1	58	159	60	23.7332	1	1	3	6	8	1	2	3	8	50	2	3	1	1	1	1	1	1	2	2	2	1	0	0	0	0	0	0	0	0	0	1	2	2	1	1	1	1	1	1	1	2	1	2	1
3	60.0411	159	47	18.591	1	1	3	6	8	1	2	3	6	54	2	4	1	2	1	1	1	1	1	2	2	0	1	0	0	0	0	0	1	1	0	1	2	2	1	1	1	2	2	1	2	2	4	3	2
1	65	153	55	23.4952	1	3	4	6	2	1	2	3	19	46	1	3	1	1	1	1	1	1	2	2	2	1	0	0	0	0	0	0	0	0	0	2	1	1	1	1	1	1	1	1	2	3	1	2	1
3	65.0438	168	65	23.03	1	1	4	6	2	1	2	3	25	40	2	4	1	1	1	1	1	1	1	2	2	1	0	0	0	0	0	0	0	1	0	1	2	2	1	1	1	2	2	1	1	1	1	1	1
11	67	159	55	21.7555	1	1	3	6	1	1	2	3	14	53	3	4	1	1	1	1	1	1	2	2	2	1	0	0	0	0	0	0	0	1	0	1	3	2	1	1	1	1	1	1	1	2	1	2	1
3	67.1315	155	58	24.1415	1	1	3	6	0	1	2	3	6	61	2	4	1	1	1	1	1	1	2	2	2	1	1	0	0	0	0	0	0	1	0	1	1	1	1	1	1	1	1	1	1	2	2	2	1
1	69	163	61	22.9591	1	1	3	6	1	1	2	4	11	58	2	3	1	1	1	1	1	1	2	2	2	1	1	0	0	0	0	0	0	1	1	2	3	2	1	1	1	2	2	1	2	2	3	2	1
1	70	160	58	22.6562	1	1	3	6	4	1	2	4	17	53	1	3	0	1	1	1	1	1	0	2	2	0	1	0	0	0	0	0	0	0	0	1	2	1	1	1	1	1	1	1	1	1	2	1	1
8	70.2137	160	58	22.6562	1	1	3	6	4	1	2	4	17	53	1	3	0	1	1	1	1	1	0	2	2	0	1	0	0	0	0	0	0	0	0	1	2	1	1	1	1	1	1	1	1	1	2	1	1
12	70.2986	150	55	24.4444	1	1	3	6	5	1	2	3	19	51	2	3	1	1	1	1	1	1	2	2	2	0	0	0	0	1	0	0	0	0	1	1	3	2	2	1	1	2	2	2	2	2	2	2	1
7	73.3836	155	60	24.974	1	1	3	6	5	4	0	3	9	64	2	4	0	1	1	1	1	1	0	2	2	1	1	0	0	1	1	1	0	1	1	1	1	2	1	1	1	1	1	1	2	2	2	2	1
11	46	161	65	25.0762	1	1	5	1	5	1	2	3	13	33	3	2	1	1	1	1	1	1	2	2	2	0	0	0	0	0	0	0	0	1	0	1	1	1	1	1	1	1	1	1	1	1	1	1	1
1	47	158	63	25.2363	1	3	4	6	4	1	2	3	1	46	2	3	0	1	1	1	1	1	2	2	2	0	1	0	0	0	0	0	0	0	0	1	2	2	1	1	1	0	1	1	1	2	1	2	1
8	47.2	158	63	25.2363	1	3	4	6	4	1	2	3	1	46	2	3	0	1	1	1	1	1	2	2	2	0	1	0	0	0	0	0	0	0	0	1	2	2	1	1	1	0	1	1	1	2	1	2	1
3	51.2877	162	66	25.1486	1	1	3	6	2	1	1	3	3	48	3	2	1	1	1	1	1	1	2	2	2	0	1	0	0	0	1	0	0	1	0	1	4	4	1	2	1	1	1	3	3	4	3	4	2
5	54	156	64	26.2985	1	3	3	6	8	1	0	3	5	49	2	4	1	0	1	1	1	1	2	2	2	1	1	0	0	0	0	0	0	0	0	1	2	2	1	1	1	1	1	2	1	2	1	2	1
11	61	150	65	28.8889	1	1	3	6	0	2	2	3	7	54	3	3	0	1	1	1	1	1	2	1	0	1	1	0	0	1	1	1	1	1	0	1	3	4	4	3	2	3	3	3	3	3	4	3	3
11	61	150	65	28.8889	1	1	3	6	0	2	2	3	7	54	3	3	0	1	1	1	1	1	2	1	0	1	1	0	0	1	1	1	1	1	0	1	3	4	4	3	2	3	3	3	3	3	4	3	3
12	61.4603	156	68	27.9421	1	3	4	6	4	1	2	3	20	41	1	4	1	1	1	1	1	1	1	1	1	0	1	1	0	0	1	0	0	0	1	1	3	2	1	1	1	1	1	1	2	2	1	1	1
11	65	160	65	25.3906	1	3	3	6	7	1	2	3	18	47	1	4	1	1	1	1	1	1	2	2	2	0	1	0	0	0	0	0	0	1	0	1	1	1	1	1	1	1	1	1	1	1	1	1	1
1	66	150	67	29.7778	1	1	3	6	8	1	2	3	2	64	2	3	0	1	1	1	1	1	2	0	0	0	0	0	0	0	0	0	0	0	0	2	2	2	1	1	2	2	2	1	2	0	3	2	1
3	59.3753	160	81	31.6406	1	3	4	6	2	1	1	3	9	50	3	4	1	1	1	1	1	1	2	1	1	0	0	0	0	0	0	0	1	0	0	2	3	4	2	3	1	1	1	3	1	2	0	4	3
19	69.8	158	75	30.0433	1	1	3	6	7	1	2	3	4	66	2	4	0	1	1	1	1	1	2	2	2	0	1	1	1	0	1	1	0	1	1	1	2	3	1	3	1	2	2	2	2	2	2	2	1
1	52	163	116	43.6599	1	3	3	6	8	1	2	3	6	46	1	3	1	1	1	1	1	1	1	2	2	0	1	0	0	0	0	0	0	1	1	2	3	2	1	4	1	1	1	1	4	4	2	2	1
3	60.7945	160	90	35.1562	1	1	4	6	5	1	2	3	7	54	1	4	1	1	1	1	1	1	2	2	1	0	0	0	0	0	0	0	1	0	0	1	1	1	1	1	1	1	1	1	1	1	1	2	1
1	69	158	75	30.0433	1	1	3	6	7	1	2	3	4	65	2	4	0	1	1	1	1	1	2	2	2	0	1	1	1	0	1	1	0	1	1	1	2	3	1	3	1	2	2	2	2	2	2	2	1
5	61	156	55	22.6003	4	4	0	6	8	1	2	3	3	58	4	1	1	1	1	1	1	1	2	2	2	1	1	0	0	0	1	0	1	1	0	1	2	2	1	1	1	1	1	1	1	1	1	1	1
4	69.1315	155	45	18.7305	4	2	2	6	8	2	2	3	14	55	4	2	1	1	1	1	1	1	2	2	2	0	0	0	1	0	0	0	0	0	0	2	1	1	1	1	1	1	1	1	2	2	1	2	1
11	58	155	75	31.2175	4	4	2	6	8	1	2	3	4	54	4	1	1	1	1	1	1	1	2	2	2	1	1	0	0	0	0	0	0	1	0	1	2	1	2	1	1	2	2	2	0	1	2	2	1
30	46	158	53	21.2306	4	4	4	2	4	1	2	4	2	44	2	3	1	1	1	1	1	1	2	2	2	0	0	0	0	0	0	0	0	0	0	1	1	1	1	1	1	1	1	1	1	2	1	1	1
11	58	162	60	22.8624	2	4	4	6	4	1	2	3	9	49	2	3	1	1	1	1	1	1	2	2	2	1	0	0	0	0	0	0	0	0	1	1	2	1	1	1	1	1	2	2	2	0	2	1	1
26	58.7096	160	63	24.6094	3	4	5	6	4	4	2	4	10	49	3	3	1	1	1	1	1	1	2	2	2	0	0	0	0	1	0	0	0	0	0	1	1	1	1	1	1	1	1	1	1	2	1	1	1
3	58.2904	163	65	24.4646	1	1	2	6	8	1	2	3	17	41	5	1	2	1	1	1	1	1	1	2	1	0	0	0	0	0	0	0	0	1	0	1	1	1	1	1	1	1	1	1	1	1	1	1	1
1	62	164	64	23.7954	1	1	2	6	0	1	2	3	20	42	0	4	2	1	1	1	1	1	2	2	0	0	1	1	0	0	0	0	0	1	1	1	1	1	1	1	1	1	1	1	2	2	1	2	1
3	62.7945	162	58	22.1003	1	1	2	6	0	1	2	3	16	47	2	1	2	0	1	1	1	1	1	2	2	1	1	0	0	0	1	0	0	1	0	1	1	1	1	1	1	1	1	1	2	2	2	1	1
1	63	167	59	21.1553	1	3	2	6	8	1	2	3	17	46	4	3	2	1	1	1	1	1	2	2	2	1	1	0	1	0	0	0	0	1	0	1	4	2	1	1	1	2	2	2	3	2	2	2	2
3	63.211	160	55	21.4844	1	1	2	6	8	1	2	3	26	37	2	0	2	1	1	1	1	1	1	2	1	0	1	0	0	0	1	0	0	1	1	1	1	2	1	1	1	1	1	1	2	2	1	2	3
3	67.2986	156	60	24.6548	1	1	1	6	8	1	0	3	5	62	3	5	2	1	1	1	1	1	0	0	0	1	1	0	0	0	0	0	0	0	0	2	4	4	1	2	1	2	2	2	1	2	2	2	1
1	70	152	51	22.0741	1	1	2	6	8	1	2	3	12	58	2	2	2	1	1	1	1	1	2	1	2	1	0	0	0	0	0	0	1	0	1	1	2	2	1	1	1	1	1	1	1	1	1	1	1
1	56	151	65	28.5075	1	1	2	6	8	1	2	3	14	42	3	4	2	1	1	1	1	1	2	2	2	0	0	0	0	0	0	0	0	1	0	1	1	1	1	1	1	1	2	1	1	2	2	2	1
8	56.4575	151	65	28.5075	1	1	2	6	8	1	2	3	14	42	3	4	2	1	1	1	1	1	2	2	2	0	0	0	0	0	0	0	0	1	0	1	1	1	1	1	1	1	2	1	1	2	2	2	1
18	61.9562	165	70	25.7117	1	3	2	6	7	1	1	4	10	52	1	1	2	1	1	1	1	1	2	1	1	0	0	0	0	0	0	0	0	0	0	1	1	1	1	1	1	1	1	1	1	1	1	1	1
3	49.8712	168	70	24.8016	1	1	3	2	1	4	2	3	6	44	2	2	2	1	1	1	1	1	1	1	1	0	0	0	0	0	0	0	0	0	0	1	2	2	2	1	2	2	2	2	2	2	2	2	2
18	42.5315	162	60	22.8624	1	1	3	4	10	3	2	3	1	42	1	1	2	1	1	1	1	1	1	2	2	0	0	0	0	0	0	0	0	0	0	1	1	1	1	1	1	1	1	1	1	1	1	1	1
20	44	160	63	24.6094	1	3	6	3	1	4	2	4	7	37	2	2	2	1	1	1	1	1	1	1	1	0	0	0	0	0	0	0	0	0	0	1	1	1	1	1	1	1	1	1	2	2	2	2	1
14	45	163	62	23.3355	1	1	3	5	8	1	0	3	2	43	2	2	2	1	1	1	1	1	2	2	2	1	0	0	0	0	0	0	0	0	0	0	2	2	2	2	2	2	2	1	1	1	1	1	1
18	47.0329	155	55	22.8928	1	3	3	1	5	1	2	3	7	40	2	2	2	1	1	1	1	1	1	1	1	1	1	0	0	0	0	0	0	1	1	1	2	2	1	1	1	1	1	1	2	2	1	2	1
12	47.3671	155	50	20.8117	1	1	4	5	4	1	1	3	4	43	5	4	2	1	1	1	1	1	2	1	1	0	0	0	0	0	0	0	0	0	0	1	2	2	1	1	1	1	1	1	2	2	2	2	2
40	52.2877	158	47	18.8271	1	3	4	1	1	4	2	4	7	45	1	2	2	1	1	1	1	1	2	2	2	0	0	0	0	0	0	0	0	0	0	1	2	1	1	1	1	1	1	1	2	2	2	2	2
11	53	155	58	24.1415	1	3	3	6	8	1	2	3	13	40	3	4	2	1	1	1	1	1	1	1	1	0	1	1	0	0	0	0	0	1	0	1	1	1	1	1	1	1	1	2	1	2	1	2	1
1	54	160	64	25	1	0	4	6	4	1	1	4	3	51	2	3	2	1	1	1	1	1	2	0	2	0	0	0	0	0	0	0	0	1	0	2	3	2	1	1	1	1	1	2	2	2	2	2	1
32	54	162	61	23.2434	1	3	3	6	12	1	1	3	2	52	1	0	2	1	1	1	1	1	2	2	2	0	1	0	0	0	0	0	0	0	0	1	1	1	1	2	1	1	1	1	1	2	1	1	1
1	55	158	54	21.6312	1	3	3	6	8	1	2	4	4	51	1	4	2	1	1	1	1	1	2	2	2	0	1	0	0	0	0	1	1	1	0	1	3	2	1	1	1	2	1	2	2	2	2	2	2
1	56	164	51	18.9619	1	1	3	6	5	1	2	3	24	32	1	4	2	1	1	1	1	1	2	2	2	0	0	0	0	0	0	0	1	1	0	2	2	1	1	1	1	1	2	2	2	2	2	3	1
26	57.2904	160	63	24.6094	1	3	4	6	1	5	2	4	11	46	1	2	2	1	1	1	1	1	1	2	2	1	0	0	0	1	0	0	0	1	1	1	1	1	1	1	1	1	1	1	1	2	1	1	1
1	61	158	50	20.0288	1	3	3	6	2	1	2	3	11	50	2	3	2	1	1	1	1	1	0	1	1	0	1	0	0	0	0	0	0	0	1	1	2	2	2	2	1	2	2	2	2	2	2	2	2
12	67	163	54	20.3244	1	1	3	6	4	1	2	3	14	53	1	5	2	1	1	1	1	1	2	2	2	0	1	0	0	0	0	0	0	1	0	1	1	1	1	1	1	1	1	1	1	2	1	1	1
1	69	160	52	20.3125	1	3	5	6	5	1	2	4	6	63	1	4	2	1	1	1	1	1	2	2	2	0	0	0	0	0	0	0	0	0	0	2	2	2	2	2	2	2	2	2	2	2	2	2	2
7	59.5452	163	67	25.2174	1	3	3	6	0	1	2	3	11	49	2	2	2	1	1	1	1	1	2	2	1	1	1	0	0	0	0	0	0	0	0	1	2	2	1	2	1	1	1	1	2	2	3	2	1
6	50	163	70	26.3465	1	3	3	6	8	4	2	3	2	48	1	2	2	1	1	1	1	1	2	2	2	0	0	0	0	0	1	0	0	0	1	1	2	1	1	1	1	2	3	2	2	2	3	2	1
4	56.4575	151	60	26.3146	1	3	3	6	8	1	0	3	11	45	2	2	2	1	1	1	1	1	2	1	2	1	1	0	0	0	0	0	0	0	0	1	1	1	1	1	1	1	1	1	2	2	1	1	1
1	58	161	66	25.462	1	1	3	6	7	1	2	3	22	36	3	3	2	1	1	1	1	1	1	2	2	1	1	0	0	0	0	0	0	1	1	2	4	4	1	2	1	4	4	2	2	3	1	2	2
20	61	160	65	25.3906	1	3	3	6	4	1	2	3	11	50	2	2	2	1	1	1	1	1	1	1	1	1	1	0	0	0	0	0	0	1	1	1	2	2	1	1	1	1	1	1	2	2	2	2	2
34	68.8	155	65	27.0552	1	2	4	5	2	1	2	3	24	45	4	1	2	1	1	1	1	1	1	1	1	1	1	0	0	1	1	1	1	1	1	1	4	3	1	1	1	1	2	1	3	3	3	2	2
3	67.8	155	78	32.4662	1	1	4	6	2	1	2	3	6	62	2	4	2	1	1	1	1	1	2	0	1	1	1	0	0	0	1	1	0	1	0	0	2	3	2	2	1	1	2	2	2	2	1	2	1
4	59.4603	155	42	17.4818	3	4	2	6	8	1	2	3	8	51	5	5	2	1	1	1	1	1	2	2	2	0	1	0	0	0	0	0	0	1	1	1	1	2	1	2	1	1	1	2	2	3	2	1	1
1	63	163	54	20.3244	2	4	2	6	8	1	0	3	27	36	5	5	2	1	1	1	1	1	2	1	2	0	1	0	0	0	0	0	1	1	1	1	2	2	1	2	1	1	1	2	2	2	2	2	1
1	55	155	52	21.6441	3	4	3	6	8	1	2	3	4	51	3	3	2	1	1	1	1	1	0	1	1	0	0	0	0	0	0	0	0	0	0	1	2	2	1	1	1	1	1	1	2	3	3	1	1
3	55.7096	165	70	25.7117	3	4	3	6	5	1	1	3	7	49	2	2	2	1	1	1	1	1	1	1	1	1	1	0	0	0	0	0	1	0	0	1	1	2	2	2	2	2	3	2	2	3	2	2	2
6	61	162	70	26.6728	3	2	3	6	1	1	2	3	5	56	2	2	2	1	1	1	1	1	1	2	1	0	1	0	0	0	0	0	0	1	0	1	2	2	1	1	1	1	1	1	1	2	2	2	2
11	54	170	70	24.2215	1	3	3	6	8	4	2	5	12	42	0	0	0	1	1	1	1	1	2	2	2	0	0	1	0	0	0	0	1	1	0	1	2	1	1	2	1	1	1	2	2	2	2	2	1
5	61	153	62	26.4855	1	1	3	6	1	1	2	5	12	49	0	1	1	1	1	1	1	1	2	2	2	1	0	0	0	0	0	0	0	0	0	1	2	1	1	2	1	1	1	1	2	2	1	2	1
11	62	158	67	26.8386	1	1	3	6	1	4	2	7	9	53	0	1	1	1	1	1	1	1	2	2	2	1	1	0	0	0	0	0	0	1	1	1	2	1	1	1	1	1	1	2	2	1	1	1	1
4	47.2849	160	60	23.4375	1	2	3	1	8	2	3	5	5	42	1	1	0	1	1	1	1	1	2	1	1	0	0	0	0	0	0	0	0	0	0	1	1	1	1	1	1	1	1	1	1	1	1	1	1
2	48.2849	168	55	19.487	1	1	6	3	3	2	1	9	2	46	1	1	1	1	1	1	1	1	2	2	2	0	0	0	0	0	0	0	0	0	0	1	2	2	1	1	1	2	2	2	2	2	2	2	2
20	50	158	58	23.2335	1	1	4	1	1	4	2	5	4	46	1	1	1	1	1	1	1	1	0	2	2	0	0	0	0	0	0	0	0	1	0	1	2	1	1	1	1	1	1	1	1	1	1	1	1
3	51.6219	159	54	21.3599	1	3	5	1	4	1	1	5	5	47	1	1	1	1	1	1	1	1	2	2	2	1	0	0	0	0	0	0	0	0	0	1	2	1	1	1	1	1	1	1	1	1	1	1	1
[truncated: 51 more columns]
